# Supplementary material for: A study on the potential of higher education in reducing carbon intensity
Source: PLoS One. 2024 Nov 26;19(11):e0309546. doi: 10.1371/journal.pone.0309546 (PMC11594484; doi:10.1371/journal.pone.0309546)
Supplement: S1 Data — (XLSX) [file pone.0309546.s001.xlsx]

## Sheet: Sheet1
region	year	edu	carbon	open	car	pgdp	density	urban	eduyear	eduproportion	transportation infrastructure	energy structure	social consumption	RD	pollution	industrial	human capital
Anhui	2001	3709.97	4.32068	0.0910678	17.6	5221	8.72062	0.293886	6.9837	0.0248973	11.0945	0.0245	0.351987	21.0513	3.6509	0.79469	0.00411596
Beijing	2001	12730.4	8.22112	1.49916	62.41	25523	7.23353	0.789496	9.98732	0.175434	9.539	0.0272	0.429455	171.17	4.7687	1.67084	0.0242931
Fujian	2001	4966.95	5.20766	0.440335	18.05	12362	8.14468	0.432927	7.49019	0.0315853	10.8883	0.0299	0.36817	22.6181	4.5759	0.891897	0.00485855
Gansu	2001	4775.23	22.0605	0.0601094	9.23	4163	7.8332	0.252177	6.53934	0.0292186	10.5927	0.0209	0.351351	8.3833	2.0737	0.799031	0.00439548
Guangdong	2001	9060.17	2.63249	1.37198	105.69	13730	9.07488	0.56438	8.07464	0.0387647	11.5598	0.0994	0.375047	137.434	21.5249	0.805328	0.00437328
Guangxi	2001	4538.87	10.9766	0.0666626	12.78	4668	8.47387	0.293636	7.5713	0.0259183	10.9106	0.0226	0.410601	8.0046	2.5192	1.10731	0.00316633
Guizhou	2001	2124.67	18.7862	0.0493194	12.25	2895	8.24249	0.244837	6.14826	0.0215714	10.4521	0.0228	0.333548	5.3486	1.604	0.931505	0.00284704
Hainan	2001	8416.59	37.8904	0.264861	2.14	7135	6.67903	0.42507	7.67571	0.0348844	9.93629	0.0029	0.335772	0.8457	0.1686	2.09366	0.00327446
Hebei	2001	4069.15	4.13928	0.0851373	63.44	8362	8.80971	0.283293	7.73966	0.0288613	11.0448	0.0591	0.322345	25.7504	6.4295	0.685287	0.00523239
Henan	2001	3283.87	2.74408	0.040823	39.24	5924	9.16482	0.246668	7.71925	0.0287623	11.1425	0.0551	0.357816	28.309	5.7564	0.656902	0.00386341
Heilongjiang	2001	4842.79	6.60954	0.0786619	22.38	9349	8.24565	0.519323	8.25008	0.0507302	11.0506	0.0311	0.353644	20.1389	10.2016	0.576843	0.00712241
Hubei	2001	3702.23	6.36841	0.0635052	17.26	7813	8.64083	0.410199	7.76514	0.0411878	11.3593	0.0358	0.509003	36.8494	5.6743	0.715944	0.00801126
Hunan	2001	3213.57	5.91325	0.0573091	27.95	6054	8.79422	0.312824	7.7977	0.0311748	11.1064	0.03	0.394347	23.9755	6.0091	1.00716	0.00502276
Jilin	2001	4432.55	7.56866	0.130595	16.1	7640	7.89767	0.503204	8.23973	0.0518908	10.5903	0.0201	0.42875	16.5428	3.6593	0.842991	0.00809547
Jiangsu	2001	5420.89	2.49952	0.446842	27.09	12922	8.90368	0.435008	7.85328	0.0413503	10.983	0.0735	0.303378	92.2703	10.3524	0.717687	0.00795662
Jiangxi	2001	3828.56	6.53065	0.058242	8.02	5221	8.33945	0.294847	7.5516	0.0282164	11.0073	0.0151	0.350833	7.7617	1.6712	1.11856	0.00469337
Liaoning	2001	4656.27	4.82746	0.325733	28.31	12041	8.34141	0.552275	8.4096	0.065233	10.7494	0.0521	0.404305	53.898	11.4664	0.839192	0.00887783
Inner Mongolia	2001	3470.16	4.6955	0.108949	20.75	6463	7.77528	0.436893	7.75923	0.0407543	11.1621	0.0191	0.313512	3.8828	2.6709	0.894584	0.00418366
Ningxia	2001	7036.23	15.6454	0.147789	3.86	6039.05	6.33328	0.34392	7.03139	0.0410653	9.29643	0.0103	0.293085	1.5341	2.9122	0.851678	0.00411261
Qinghai	2001	4893.83	22.3483	0.0563535	3.16	5735	6.25977	0.357608	6.11573	0.0358723	10.0574	0.0076	0.301203	1.1747	0.3858	0.953094	0.00342535
Shandong	2001	4919.54	2.30851	0.253912	47.37	10465	9.10953	0.395405	7.58307	0.0355019	11.1722	0.0752	0.308308	60.931	28.086	0.735697	0.00497025
Shanxi	2001	5179.06	6.44218	0.0902571	28.26	5460	8.09316	0.36429	8.02199	0.0373579	10.9507	0.038	0.335004	10.8238	6.3906	0.752631	0.00504383
Shaanxi	2001	4322.62	10.4989	0.0925416	15.21	5024	8.2033	0.333403	7.71224	0.0450069	10.7205	0.0219	0.330793	51.6917	2.659	0.90733	0.00858796
Shanghai	2001	12455.7	5.71219	1.01803	8.72	37382	7.41938	0.885964	9.30154	0.113557	8.71243	0.0404	0.357247	88.0804	2.6458	1.0655	0.0167845
Sichuan	2001	3179.71	3.37292	0.0580125	45.85	5250	9.00491	0.278892	7.06481	0.0267601	11.5966	0.0402	0.391383	57.4712	3.5398	0.958084	0.00388924
Tianjin	2001	8078.25	6.90046	0.817403	23.21	20154	6.91175	0.726564	8.9851	0.0944457	9.1744	0.0169	0.433904	25.1553	2.6255	0.947239	0.0153385
Xinjiang	2001	2162.31	4.74457	0.0987057	17.38	7945	7.5369	0.345149	7.72706	0.0563092	11.3015	0.0135	0.272392	3.207	3.2009	0.899456	0.00576045
Yunnan	2001	7508.51	2.8834	0.0793418	30.15	4866	8.36344	0.246129	6.33438	0.0223027	12.0073	0.0219	0.306504	7.6982	3.4661	0.842528	0.00277648
Zhejiang	2001	7430.12	3.31758	0.402294	26.62	14655	8.46147	0.503297	7.463	0.0340414	10.6921	0.0578	0.370451	41.4138	11.1283	0.749548	0.00619746
Chongqing	2001	5219.51	12.0188	0.0867501	8.24	6219	7.94775	0.356489	7.2756	0.0304405	10.3305	0.015	0.396051	9.9904	2.6313	1.00195	0.00571354
Anhui	2002	3279.43	3.97157	0.0969597	20.92	5817	8.72323	0.30859	6.98805	0.0264227	11.1206	0.0238	0.34909	25.6977	4.4218	0.801657	0.00537292
Beijing	2002	15146	7.98016	1.35271	81.08	28449	7.26066	0.802021	10.2591	0.204925	9.57213	0.0269	0.402919	219.54	5.3505	1.78959	0.0278045
Fujian	2002	5147.9	5.36464	0.502017	22.83	13497	8.15364	0.448078	7.45672	0.041975	10.8996	0.0303	0.372307	24.3999	6.3365	0.85988	0.00567693
Gansu	2002	3808.12	21.3209	0.0625284	10	4493	7.83637	0.263693	6.78047	0.0305039	10.6022	0.0207	0.351858	10.9594	5.1487	0.785542	0.0056503
Guangdong	2002	11540.3	2.30193	1.55485	132.53	15030	9.08728	0.5751	8.09437	0.0515027	11.5949	0.103	0.371312	156.449	10.8204	0.808895	0.00529069
Guangxi	2002	4701.34	9.58898	0.0819316	16.28	5099	8.48094	0.303981	7.62162	0.0347915	10.9384	0.0218	0.406343	9.0478	1.6165	1.15251	0.00386404
Guizhou	2002	3201.67	19.8975	0.0482962	12.68	3153	8.25245	0.250666	6.73236	0.0352018	10.6969	0.0224	0.334719	6.0722	1.8682	0.904883	0.00319891
Hainan	2002	5482.29	40.9789	0.255765	3.56	7803	6.68852	0.431767	7.9428	0.0358862	9.94636	0.003	0.328631	1.2178	0.1006	1.99354	0.00432197
Hebei	2002	3443.3	4.07007	0.090107	78.84	9115	8.81507	0.30538	8.03266	0.046862	11.0521	0.059	0.327054	33.6031	9.9	0.695837	0.00702251
Henan	2002	3901.45	2.47795	0.042979	48.53	6436	9.17087	0.260864	8.07633	0.0429765	11.1808	0.0559	0.362821	29.3151	7.3098	0.653768	0.00486802
Heilongjiang	2002	4051.37	6.25063	0.0927265	25.19	10184	8.24617	0.522245	8.29897	0.0486572	11.0516	0.0286	0.362917	23.288	15.125	0.583643	0.00877595
Hubei	2002	3195.03	5.50415	0.0657608	22.69	8319	8.6433	0.41562	7.34214	0.0385776	11.3632	0.0343	0.521836	47.8834	7.1079	0.745112	0.0103142
Hunan	2002	3007.05	5.52605	0.0548345	30.72	6565	8.79921	0.326674	7.91002	0.0434606	11.3481	0.0291	0.404404	26.2135	4.5971	1.0111	0.0063273
Jilin	2002	4223.75	6.08889	0.136437	18.06	8334	7.90064	0.508708	8.61369	0.0649804	10.6236	0.0187	0.429245	26.4085	4.9186	0.839744	0.0098063
Jiangsu	2002	4481.34	2.15004	0.547208	39.5	14391	8.91005	0.452373	7.58853	0.038256	11.0044	0.076	0.30318	117.258	7.5393	0.713685	0.00945463
Jiangxi	2002	3281.37	6.04567	0.0572342	8.75	5829	8.34816	0.312808	7.47915	0.0290727	11.0136	0.0151	0.339811	11.7173	1.0204	1.01152	0.00630568
Liaoning	2002	4153.75	4.42804	0.329666	30.77	12986	8.34355	0.561018	8.43976	0.0551719	10.78	0.0494	0.413761	71.5605	10.2427	0.865249	0.0107194
Inner Mongolia	2002	3336.36	3.05357	0.116164	24.63	7241	7.77653	0.445624	7.87808	0.05644	11.1937	0.0196	0.31222	4.8285	2.1134	0.866738	0.00506636
Ningxia	2002	5649.18	20.8007	0.111333	4.42	6647.32	6.34914	0.363032	7.39207	0.0566298	9.32768	0.0109	0.288476	1.9505	2.289	0.828791	0.00512255
Qinghai	2002	4727.4	23.6242	0.0477145	3.51	6426	6.27023	0.366207	6.34843	0.0315411	10.0859	0.0077	0.296492	2.0823	0.283	0.923317	0.00419939
Shandong	2002	4473.18	2.26006	0.266181	67.87	11645	9.11405	0.408866	8.07949	0.0567351	11.2122	0.0758	0.309659	88.1631	33.498	0.725585	0.00642591
Shanxi	2002	4031.52	5.71955	0.0948314	27.71	6146	8.09986	0.378204	8.24573	0.0463037	10.9956	0.0384	0.324931	14.4131	8.1015	0.679052	0.00632514
Shaanxi	2002	3745.58	10.8136	0.0904158	19.26	5523	8.20576	0.342941	7.43042	0.0395432	10.7486	0.0217	0.323158	60.7149	3.2807	0.871038	0.0112403
Shanghai	2002	8441.94	5.39325	1.11141	14.68	40646	7.446	0.887216	9.595	0.150688	8.74608	0.0394	0.354501	110.266	1.3376	1.07453	0.0193607
Sichuan	2002	2306.02	3.03017	0.0758669	56.06	5766	9.00085	0.291209	7.28667	0.0374642	11.6253	0.0403	0.391555	61.9233	6.7892	0.94079	0.00508455
Tianjin	2002	8216.75	7.77195	0.920503	26.82	22380	6.91473	0.732838	9.15007	0.10565	9.17947	0.0167	0.437706	31.1878	9.9227	0.963429	0.0195523
Xinjiang	2002	2681.37	3.64518	0.139395	18.87	8457	7.55224	0.351655	8.36641	0.0987925	11.3257	0.0131	0.274641	3.5182	1.6952	0.924237	0.00694677
Yunnan	2002	6843.33	3.54805	0.0825638	36.87	5179	8.37404	0.25782	6.1192	0.0199412	12.0128	0.0216	0.307547	9.7928	3.5175	0.851663	0.00330985
Zhejiang	2002	6651.29	2.81746	0.445444	52.52	16838	8.47136	0.517589	7.67559	0.057719	10.7287	0.0617	0.359523	54.2865	10.4857	0.783526	0.00823168
Chongqing	2002	4263.44	10.3632	0.0752866	10.37	7052	7.94266	0.379628	7.4384	0.0334802	10.3437	0.0151	0.383465	12.6195	1.6287	1.00051	0.00710917
Anhui	2003	3794.14	3.57976	0.123931	24.68	6455	8.72632	0.323692	7.66342	0.0491233	11.1499	0.0236	0.339323	32.4219	5.8087	0.81937	0.00665327
Beijing	2003	15806.4	6.67326	1.5478	107.09	32061	7.28345	0.813976	10.3457	0.202869	9.57866	0.0248	0.381526	256.252	6.4066	1.71939	0.0312143
Fujian	2003	4365.44	5.25749	0.55883	28.78	14979	8.16109	0.463326	7.58698	0.0466458	10.9128	0.031	0.349221	37.5019	12.8845	0.820987	0.00735057
Gansu	2003	3619.62	19.1022	0.0842	10.36	5021.63	7.83874	0.275541	7.0376	0.044372	10.6039	0.0211	0.339041	12.7702	3.574	0.757661	0.00683449
Guangdong	2003	10235.2	2.27813	1.72226	160.72	17213.1	9.10086	0.585749	8.00826	0.0506757	11.6105	0.1076	0.353811	179.839	25.065	0.715097	0.00655784
Guangxi	2003	4269.11	9.16051	0.0964368	21.83	5969	8.48818	0.314529	7.76787	0.0451569	10.9759	0.022	0.304029	11.2389	2.403	1.0664	0.00467896
Guizhou	2003	3230.42	17.5829	0.0600785	11.4	3603	8.26101	0.256587	6.88871	0.0528748	10.7212	0.0212	0.321662	7.8853	2.5372	0.825862	0.0038616
Hainan	2003	4012.67	37.2402	0.280648	4.78	8316	6.69827	0.43849	8.19048	0.0577941	9.9464	0.003	0.276399	1.2126	0.2699	1.79571	0.0053635
Hebei	2003	2920.51	3.89598	0.104687	95.12	10513.2	8.82011	0.3284	8.37868	0.0660115	11.0881	0.0582	0.314667	38.053	9.8683	0.649963	0.00850261
Henan	2003	3910.3	2.02548	0.0553339	57.2	7570.18	9.17647	0.275579	7.96675	0.0320015	11.2095	0.0552	0.353306	34.191	9.4855	0.635413	0.00576435
Heilongjiang	2003	4412.51	6.15729	0.0995744	33.93	11615.1	8.2467	0.525165	8.40916	0.0490234	11.084	0.0261	0.339257	32.6765	4.8911	0.551541	0.0102817
Hubei	2003	2827.45	5.19131	0.0782894	29.44	9010.7	8.64559	0.421061	7.92014	0.0543683	11.383	0.0333	0.495791	54.8173	9.4314	0.783847	0.0126915
Hunan	2003	2727.7	5.1143	0.0665974	36.01	7554	8.80433	0.340833	8.05148	0.0470099	11.3531	0.0289	0.389765	30.0904	3.406	1.09132	0.00806273
Jilin	2003	3516.65	6.64232	0.201736	24.46	9338	7.90249	0.514209	8.7026	0.0642209	10.6869	0.0179	0.41708	27.8001	2.6396	0.780425	0.011816
Jiangsu	2003	4237.67	1.94124	0.754694	58.72	16809	8.91704	0.469856	7.69038	0.0496371	11.0908	0.0797	0.286629	150.463	15.0279	0.672948	0.0115269
Jiangxi	2003	2679.07	6.18378	0.073927	10.59	6678	8.35562	0.331349	8.29325	0.0628276	11.0224	0.0159	0.328844	16.9772	0.9181	0.849843	0.00843023
Liaoning	2003	4044.05	3.93747	0.365539	35.31	14257.8	8.34522	0.569723	8.92049	0.0897158	10.8217	0.0481	0.388302	82.9699	15.4298	0.858208	0.0122136
Inner Mongolia	2003	3253.28	3.3493	0.10889	31.33	8974.65	7.77737	0.45439	7.76842	0.054633	11.2136	0.0221	0.304307	6.3898	2.7698	0.776622	0.00660528
Ningxia	2003	4370.37	10.9071	0.140312	5.76	7733.77	6.36303	0.382587	7.3475	0.0553498	9.38564	0.0112	0.271241	2.3828	1.1747	0.717917	0.00605759
Qinghai	2003	4893.76	18.756	0.0719372	4.1	7277	6.2804	0.374892	6.72014	0.050617	10.1014	0.008	0.263198	2.407	0.2403	0.867253	0.00489213
Shandong	2003	3857.63	2.27026	0.29709	89.86	13661	9.11877	0.422466	7.8518	0.0548888	11.242	0.0739	0.32592	103.844	35.1545	0.645712	0.0083443
Shanxi	2003	4143.16	6.25743	0.104116	34.15	7435	8.10591	0.392321	8.39833	0.0538084	11.0528	0.0384	0.255426	15.8256	6.4412	0.613296	0.00823678
Shaanxi	2003	3289.19	9.94582	0.0960224	29.51	6480	8.20849	0.352607	8.11152	0.0637747	10.8202	0.0214	0.329711	67.9914	5.5268	0.833648	0.0135898
Shanghai	2003	8971.22	5.40725	1.48754	22.44	46718	7.47647	0.888456	10.1257	0.166709	8.77709	0.0395	0.331719	128.919	2.8088	0.967653	0.0214336
Sichuan	2003	2040.77	3.04563	0.0854697	67.02	6418	9.00896	0.303841	7.41585	0.0373892	11.6311	0.0402	0.392099	79.4211	9.9054	0.909795	0.00627034
Tianjin	2003	8457.2	6.88565	0.992243	30.96	26532	6.9187	0.739019	9.24681	0.108586	9.227	0.0162	0.357754	40.429	8.7152	0.893535	0.0242545
Xinjiang	2003	2396.79	3.79686	0.210268	19.2	9828	7.56735	0.358217	8.37619	0.0999537	11.3342	0.0125	0.223288	3.7957	2.6509	0.838148	0.00763325
Yunnan	2003	6375.39	3.47337	0.0896138	44.04	5662	8.38389	0.269868	6.04047	0.0182836	12.0205	0.0196	0.30614	11.0074	4.483	0.835283	0.00400491
Zhejiang	2003	5824.74	2.76568	0.54103	75.87	20147	8.48818	0.531852	7.76	0.0616997	10.7406	0.0653	0.325306	75.2256	10.453	0.754098	0.00996778
Chongqing	2003	3691.92	10.6085	0.0954288	12.89	8091	7.93845	0.403329	7.66946	0.0360743	10.3548	0.0143	0.367605	17.4401	1.4192	0.958662	0.0085802
Anhui	2004	3730.98	3.42403	0.124024	27.78	7768	8.73681	0.33917	7.48732	0.044285	11.1814	0.0237	0.315822	37.9356	6.1054	0.788287	0.00804897
Beijing	2004	15810	6.02903	1.82752	125.22	37058	7.30854	0.825367	10.5586	0.238905	9.59083	0.0236	0.361666	317.333	4.7895	1.59593	0.0334577
Fujian	2004	5328.56	4.17507	0.649864	34.14	17218	8.16877	0.478643	7.49181	0.0456064	10.9368	0.0305	0.346292	45.8874	22.4537	0.788027	0.00923001
Gansu	2004	4161.01	14.9018	0.0936104	9.11	5970	7.84031	0.287713	7.23588	0.0567028	10.6152	0.0208	0.317325	14.3946	5.9881	0.684996	0.00788201
Guangdong	2004	8581.48	2.01673	1.84289	200.13	19707	9.11724	0.596319	8.13014	0.0518521	11.6213	0.1097	0.337691	211.206	26.0626	0.664067	0.00797789
Guangxi	2004	3844.28	7.90424	0.106628	23.39	7196	8.49474	0.325271	8.01579	0.0518408	10.9972	0.021	0.283501	11.8659	3.5668	0.947371	0.0057485
Guizhou	2004	3288.05	15.0426	0.0787035	16.84	4215	8.26976	0.262598	6.98164	0.0447421	10.7392	0.0211	0.308499	8.6772	4.0521	0.759984	0.00460686
Hainan	2004	3036.82	32.2729	0.365955	6.06	9450	6.70686	0.445235	8.40607	0.0521372	9.94621	0.0031	0.275629	2.087	0.1921	1.6912	0.00707616
Hebei	2004	2922.77	2.89609	0.12767	112.65	12918	8.826	0.352275	8.38022	0.0589411	11.1591	0.0594	0.297595	43.8428	13.0876	0.596121	0.0102429
Henan	2004	3447.71	1.89839	0.0621533	64.1	9470	9.18163	0.290797	8.21924	0.0442083	11.2348	0.0548	0.328299	42.3556	14.1719	0.587387	0.00723316
Heilongjiang	2004	4205.3	5.1207	0.105961	36.01	13897	8.24722	0.528083	8.49193	0.0467702	11.1098	0.0242	0.327411	35.3502	5.4297	0.494376	0.0122008
Hubei	2004	2459.61	4.62853	0.088748	35.18	10500	8.64787	0.426522	8.09618	0.0578287	11.4039	0.0322	0.473529	56.6204	9.8257	0.766415	0.0156549
Hunan	2004	2581.67	4.99913	0.0802794	41.6	9117	8.80956	0.355282	8.15716	0.0522012	11.3837	0.0284	0.36686	37.0442	7.8981	1.01246	0.00954018
Jilin	2004	3301.59	5.43496	0.189991	29.13	10932	7.90433	0.519707	8.7992	0.0684694	10.7536	0.0171	0.401216	35.5065	4.2205	0.738007	0.0133699
Jiangsu	2004	4517.11	1.72375	0.918047	78.2	20705	8.92572	0.487412	7.80768	0.0492231	11.2678	0.0837	0.277247	213.978	21.9819	0.616293	0.0132236
Jiangxi	2004	2507.97	5.54054	0.0835258	12.61	8189	8.36264	0.350429	7.98311	0.0467316	11.0326	0.0154	0.306622	21.5281	5.951	0.744796	0.0114345
Liaoning	2004	4645.65	4.25899	0.414413	47.95	16297	8.34688	0.578386	8.83882	0.0828759	10.8669	0.0469	0.396103	106.914	22.6576	0.86123	0.013836
Inner Mongolia	2004	3639.02	3.08891	0.11358	39.88	11305	7.7803	0.463183	8.16984	0.0663307	11.2382	0.0244	0.293318	7.7951	4.2855	0.655575	0.00830376
Ningxia	2004	5334.74	12.3684	0.16329	5.9	9198.69	6.37673	0.40253	7.70261	0.071636	9.42996	0.0124	0.256534	3.0513	5.3181	0.650739	0.00704898
Qinghai	2004	5573.43	15.2105	0.102279	4.89	8606	6.28972	0.383658	6.80179	0.0450657	10.2421	0.0087	0.248015	3.0364	0.2612	0.79653	0.00546994
Shandong	2004	3371.59	1.66637	0.324101	117.1	16925	9.12478	0.436184	7.94389	0.0548614	11.2615	0.0754	0.29846	142.124	40.253	0.571712	0.0103064
Shanxi	2004	4363.12	4.75918	0.146429	41.13	9150	8.11223	0.40662	8.38335	0.0522962	11.0946	0.0383	0.247748	23.357	17.6997	0.540838	0.0103544
Shaanxi	2004	3285.14	7.5607	0.104551	31.71	7757	8.21094	0.362396	8.26243	0.0723096	10.8728	0.0219	0.304354	83.4788	5.4014	0.756419	0.0158632
Shanghai	2004	9116.17	4.27746	1.77761	31.77	55307	7.5148	0.889684	10.1126	0.184961	8.96252	0.0378	0.304057	171.117	4.5208	0.941165	0.022654
Sichuan	2004	1946.3	2.90274	0.086694	75.9	8113	8.99838	0.316776	7.45444	0.0361741	11.6355	0.0394	0.373689	78.0122	22.156	0.91887	0.00787812
Tianjin	2004	9022.49	6.08376	1.18648	36.97	31550	6.93147	0.745106	9.64492	0.143386	9.26046	0.0156	0.338383	53.7501	7.2546	0.813654	0.027896
Xinjiang	2004	2067.22	2.94637	0.211966	21.29	11337	7.58223	0.364833	8.48507	0.0989438	11.3716	0.0122	0.218235	6.0134	3.8062	0.737949	0.00831009
Yunnan	2004	5279.76	1.73503	0.10463	54.48	6733	8.39276	0.282264	6.81568	0.038385	12.026	0.0209	0.287127	12.5061	4.6016	0.792092	0.00489939
Zhejiang	2004	6890.47	2.35041	0.627256	102.79	23942	8.50208	0.546063	7.95072	0.0747451	10.7565	0.0636	0.312945	115.547	11.2509	0.724897	0.0116296
Chongqing	2004	3675.66	8.44347	0.119775	14.36	9624	7.93487	0.427489	7.24658	0.0364297	10.3842	0.0139	0.354648	23.6525	2.8626	0.891292	0.0101878
Anhui	2005	3468.17	3.46064	0.13898	35.41	8675.14	8.71932	0.355	7.0386	0.0384585	11.1956	0.0235	0.332083	45.8994	4.5443	0.984823	0.00962541
Beijing	2005	17036.5	5.18544	1.49298	149.31	45443.7	7.33824	0.8362	10.6858	0.244879	9.59533	0.023	0.417776	382.068	10.888	2.34976	0.0356482
Fujian	2005	4914.56	4.41135	0.678528	42.07	18645.8	8.17667	0.473	7.54298	0.0498283	10.9731	0.0306	0.358781	53.6186	34.5431	0.78977	0.0114421
Gansu	2005	3979.2	15.0467	0.11141	12.99	7476.53	7.84189	0.3002	6.86	0.0426078	10.6293	0.0198	0.329941	19.6136	6.661	0.938943	0.00901607
Guangdong	2005	7529.4	1.58795	1.56741	251.6	24435	9.12631	0.6068	8.36496	0.0581066	11.6556	0.108	0.350905	243.761	37.0384	0.846422	0.00951366
Guangxi	2005	3968.03	7.38686	0.104141	29.62	8787.73	8.44677	0.3362	7.65945	0.0399901	11.0349	0.0206	0.352777	14.5947	10.373	1.09392	0.00725882
Guizhou	2005	3721.96	14.3162	0.0580965	30.26	5051.96	8.22416	0.2687	6.41815	0.0332221	10.7556	0.0197	0.307018	11.0349	5.9258	0.947812	0.005543
Hainan	2005	3968.48	29.3442	0.232805	7.67	10871	6.71901	0.452	8.10865	0.0545063	9.95996	0.0033	0.301562	1.595	0.3789	1.69832	0.00845217
Hebei	2005	2757.33	2.7272	0.13039	133.36	14782.3	8.83215	0.3769	8.16949	0.0473128	11.2371	0.0607	0.296591	58.932	25.1519	0.642244	0.0112977
Henan	2005	3727.09	1.87581	0.0597692	83.85	11346.5	9.14634	0.3065	7.98551	0.0421873	11.2836	0.0546	0.319332	55.5824	20.6815	0.576929	0.00908171
Heilongjiang	2005	3511.08	4.61033	0.142179	43.88	14434.1	8.24801	0.531	8.45998	0.0641939	11.1136	0.0225	0.321708	48.9073	4.5615	0.6243	0.0141588
Hubei	2005	2636.97	4.1668	0.113761	43.47	11431	8.64997	0.432	7.82228	0.0507495	11.4201	0.0319	0.453083	74.9531	14.8096	0.935228	0.0177348
Hunan	2005	2685.48	3.80528	0.0754864	48.19	10426	8.75242	0.37	7.99092	0.0448955	11.3874	0.0272	0.375116	44.5235	14.1239	1.01686	0.0119326
Jilin	2005	3992.94	5.29519	0.147705	35.88	13348	7.90692	0.5252	8.46829	0.0667651	10.8259	0.0153	0.40613	39.3039	5.1531	0.894359	0.0149949
Jiangsu	2005	4971.73	1.37725	1.01994	109.43	24560	8.93432	0.5011	8.13395	0.0680041	11.3234	0.0886	0.308382	269.829	38.9481	0.626667	0.0152847
Jiangxi	2005	2206.07	4.83144	0.0820754	17.55	9440	8.36893	0.37	7.53133	0.0385304	11.0397	0.0158	0.306871	28.5314	7.231	0.736345	0.0149869
Liaoning	2005	4352.45	3.13461	0.419488	57.91	18983.2	8.34783	0.587	8.74609	0.083423	10.8878	0.0449	0.374587	124.709	36.9499	0.802706	0.0156207
Inner Mongolia	2005	3314.83	1.44173	0.10254	44.25	16330.8	7.78447	0.472	8.22336	0.0792853	11.2776	0.027	0.347782	11.6956	2.5678	0.86441	0.00960891
Ningxia	2005	3157.96	13.973	0.130637	8.02	10238.8	6.39024	0.4228	7.37494	0.0681926	9.47869	0.0122	0.286969	3.1681	1.771	0.898873	0.00816275
Qinghai	2005	5972.89	13.6936	0.0623148	5.27	10044.7	6.29711	0.3925	6.75811	0.0711085	10.2996	0.0083	0.297431	2.9554	0.467	0.806357	0.00603186
Shandong	2005	3195.17	1.46078	0.339473	136.07	20096.5	9.13216	0.45	7.72186	0.0444	11.2914	0.0772	0.335762	195.145	60.5063	0.557434	0.0126652
Shanxi	2005	4049.5	3.70285	0.108693	58.77	12495	8.11821	0.4211	8.41713	0.0556909	11.15	0.0382	0.333457	26.2814	19.7885	0.664613	0.0121322
Shaanxi	2005	3283.87	6.93745	0.102002	33.77	9899	8.21338	0.3723	8.06237	0.0617217	10.9058	0.0209	0.338433	92.4462	12.6946	0.751974	0.0180743
Shanghai	2005	11500.7	4.14105	1.66745	41	51474	7.54433	0.8909	10.0257	0.178441	9.00085	0.0372	0.32219	208.354	8.7517	1.03773	0.0234191
Sichuan	2005	2076.09	2.69394	0.08765	89.32	9060	9.01335	0.33	6.83725	0.0348315	11.65	0.0381	0.406697	96.576	20.0386	0.924854	0.00944272
Tianjin	2005	9134.45	4.09152	1.18029	45.02	35783.2	6.94986	0.7511	9.5129	0.140843	9.29063	0.0155	0.307658	72.5659	18.6316	0.7479	0.0317884
Xinjiang	2005	3135.87	2.64766	0.249775	24.97	13108	7.60589	0.3715	8.20329	0.0874884	11.4023	0.0125	0.245835	6.4087	4.4008	0.797921	0.00904547
Yunnan	2005	4874.59	1.77172	0.111886	66.84	7835	8.40066	0.295	6.37782	0.0337313	12.0296	0.0225	0.300803	21.3233	6.7508	0.95642	0.0057233
Zhejiang	2005	6417.74	2.00482	0.654646	135.08	27702.7	8.51539	0.5602	7.61371	0.0542192	10.7914	0.0663	0.346252	163.292	19.947	0.750594	0.0130496
Chongqing	2005	3652.81	7.48619	0.114528	23.15	10982	7.93666	0.452	7.39184	0.0463055	10.551	0.014	0.354065	31.9586	3.9121	1.07057	0.0119215
Anhui	2006	3485.29	2.75717	0.158758	44.42	10055	8.71768	0.371	7.33728	0.0472133	11.9023	0.0234	0.336442	59.3365	5.4555	0.933466	0.0108623
Beijing	2006	18228.4	4.9785	1.60075	176.24	50467	7.37838	0.8433	10.9501	0.293558	9.92833	0.0216	0.405936	432.988	10.1397	2.54665	0.0353391
Fujian	2006	4522.93	3.84934	0.655994	56.99	21471	8.18451	0.48	7.72628	0.0583279	11.3686	0.0306	0.35834	67.4333	19.6035	0.794578	0.0128687
Gansu	2006	4734.26	12.547	0.133929	14.9	8757	7.84267	0.3109	6.77738	0.0330235	11.4684	0.0189	0.32042	23.953	13.6468	0.862892	0.010353
Guangdong	2006	8272.89	1.43848	1.60382	303.25	28332	9.15292	0.63	8.43781	0.0570289	12.0917	0.1059	0.345809	313.043	31.3708	0.833507	0.0106818
Guangxi	2006	4084.73	5.86268	0.110081	36.03	10296	8.45935	0.3464	8.03394	0.0456931	11.4111	0.0204	0.341392	18.2403	8.6604	1.02071	0.00821036
Guizhou	2006	3905.26	11.6873	0.0565122	31.97	5787	8.21338	0.2746	6.59396	0.0271823	11.6376	0.0205	0.303551	14.5113	10.0771	0.925845	0.00600396
Hainan	2006	2693.09	29.2774	0.215505	9.75	12654	6.72863	0.461	8.16899	0.0542668	9.77435	0.0034	0.29993	2.1044	2.1389	1.46081	0.0107821
Hebei	2006	3625.97	2.64317	0.126689	163.88	16962	8.83899	0.3844	8.1301	0.0393185	11.876	0.0612	0.299601	76.664	19.0689	0.644143	0.0125053
Henan	2006	4487.95	1.31401	0.0624844	105.59	13313	9.14761	0.3247	8.054	0.0413635	12.3731	0.0537	0.318099	79.8419	24.7335	0.553406	0.0103716
Heilongjiang	2006	3844.39	4.52964	0.165603	51.69	16195	8.24879	0.535	8.53196	0.0611006	11.8446	0.0211	0.326636	57.0294	5.8189	0.619854	0.0154852
Hubei	2006	3325.72	3.81119	0.12368	52.37	13296	8.64699	0.438	8.258	0.0771247	12.1106	0.0309	0.454363	94.4297	14.8873	0.914044	0.0191862
Hunan	2006	2722.43	3.82594	0.0774363	58.83	11950	8.75495	0.3871	8.16877	0.0506937	12.0544	0.0271	0.373198	53.6174	17.3309	0.978824	0.0130902
Jilin	2006	4024.89	3.89472	0.147573	42.46	15720	7.90949	0.5297	8.6597	0.0702031	11.3438	0.0145	0.397088	40.9212	3.981	0.880843	0.0159774
Jiangsu	2006	5315.15	1.41157	1.04588	148.37	28814	8.94324	0.519	8.25266	0.0723743	11.7517	0.0906	0.308444	346.07	28.0053	0.640712	0.0170609
Jiangxi	2006	2219.41	3.48426	0.105736	23.37	10798	8.3754	0.3868	7.71202	0.0474089	11.7616	0.0157	0.300423	37.7619	6.8579	0.673772	0.0177581
Liaoning	2006	4386.89	3.34315	0.416983	75.03	21788	8.3596	0.5899	8.92241	0.0957458	11.4905	0.0433	0.373109	135.786	52.047	0.74961	0.0168707
Inner Mongolia	2006	4109.84	1.40195	0.0991728	56.82	20053	7.78945	0.4864	8.19216	0.0650674	11.7657	0.0312	0.329393	16.486	17.7235	0.779578	0.0104727
Ningxia	2006	5861.48	13.4531	0.161186	9.53	11846.7	6.40357	0.43	7.62515	0.0726916	9.89863	0.0133	0.278964	4.9749	3.9886	0.804362	0.0092601
Qinghai	2006	7343.27	11.5707	0.0809784	6.4	11762	6.30628	0.3926	6.99272	0.0595162	10.7732	0.0086	0.281573	3.3412	0.7773	0.727081	0.00656624
Shandong	2006	3371.39	1.33655	0.343803	199.24	23794	9.13874	0.461	8.09367	0.0572758	12.2303	0.0801	0.329545	234.13	59.6643	0.563654	0.0143745
Shanxi	2006	3939.48	3.3703	0.111161	73.58	14123	8.12415	0.4301	8.69654	0.0664847	11.6345	0.0387	0.335218	36.3388	36.7603	0.628542	0.0132275
Shaanxi	2006	3466.76	6.53232	0.0944598	46.33	12138	8.21582	0.3912	8.29885	0.0745518	11.6378	0.0205	0.325153	101.356	7.3746	0.653456	0.0196329
Shanghai	2006	11942.9	3.50938	1.74967	50.94	57695	7.58274	0.887	10.4382	0.218309	9.24879	0.0349	0.319252	258.839	5.9269	1.04292	0.023744
Sichuan	2006	2352.76	2.18585	0.101711	127.86	10546	9.0081	0.343	7.24227	0.0450976	12.0118	0.0374	0.399586	107.841	20.3008	0.865424	0.0105354
Tianjin	2006	9158.63	4.43593	1.17885	54.82	41163	6.98008	0.7573	9.72924	0.152216	9.33397	0.0153	0.309922	95.237	14.9534	0.704351	0.0332448
Xinjiang	2006	3651.19	3.33489	0.238303	29.1	15000	7.6256	0.3794	8.29537	0.0869464	11.8757	0.0126	0.240768	8.476	4.5229	0.725115	0.00971956
Yunnan	2006	4663.75	1.69763	0.12385	77.78	8970	8.40805	0.305	6.66258	0.0310395	12.1985	0.0228	0.302096	20.9187	9.4089	0.901734	0.00634017
Zhejiang	2006	7154.51	1.65675	0.704594	172.41	31874	8.53149	0.565	8.06019	0.0841912	11.4649	0.0673	0.340872	224.031	25.0363	0.741265	0.014193
Chongqing	2006	3597.32	7.87074	0.124881	27.93	12316	7.94023	0.467	7.57339	0.0449447	11.5159	0.0143	0.366372	36.914	3.6742	1.04252	0.0133945
Anhui	2007	2852.95	2.30205	0.164511	57.23	12045	8.71899	0.387	7.24498	0.0393396	11.9075	0.0236	0.333097	71.7914	11.3853	0.874057	0.0119409
Beijing	2007	21431.7	3.88049	1.56904	207.94	58204	7.42417	0.845	11.0853	0.301273	9.94049	0.0205	0.389487	505.387	8.1207	2.68696	0.0344992
Fujian	2007	5047.15	3.12549	0.612055	74.57	25908	8.19202	0.487	7.74683	0.0567119	11.3728	0.0307	0.347331	82.1721	13.8007	0.812763	0.0141053
Gansu	2007	5073.55	11.3613	0.155425	18.83	10346	7.84306	0.3159	7.0644	0.0382945	11.519	0.0189	0.316163	25.722	14.9087	0.810673	0.0116166
Guangdong	2007	10597.4	1.34486	1.55137	371.63	33151	9.17575	0.6314	8.68016	0.0645629	12.1118	0.1043	0.337707	404.291	46.2758	0.843818	0.0115907
Guangxi	2007	5207.31	5.50162	0.118216	46.28	12555	8.46968	0.3624	8.03248	0.0401239	11.4532	0.0209	0.331885	22.003	18.194	0.943805	0.00910963
Guizhou	2007	4961.03	9.85032	0.0629613	40.23	6915	8.19754	0.2824	6.84305	0.0321539	11.7219	0.0206	0.297561	13.7434	4.5646	0.999112	0.00665452
Hainan	2007	4283.76	24.3699	0.218458	12.74	14555	6.73934	0.472	8.3247	0.0626138	9.78634	0.0035	0.295733	2.602	0.3889	1.36702	0.0128161
Hebei	2007	3332.89	2.27988	0.141566	201.66	19877	8.84549	0.4025	8.16702	0.0415805	11.9	0.0619	0.297914	90.0165	21.5485	0.643898	0.0134022
Henan	2007	4079.66	1.4183	0.0647583	132.7	16012	9.1442	0.3434	8.18266	0.0404398	12.3829	0.0555	0.312426	101.13	33.8132	0.544738	0.0117007
Heilongjiang	2007	5720.07	4.13361	0.186162	63.24	18478	8.24905	0.539	8.69741	0.0639988	11.8559	0.0193	0.335895	66.0437	10.211	0.664047	0.0166031
Hubei	2007	3125.25	3.30362	0.122487	66.37	16206	8.64805	0.443	8.42336	0.0815723	12.1215	0.0304	0.440975	111.318	18.8634	0.979661	0.0204192
Hunan	2007	3393.51	3.25272	0.0800557	74.18	14492	8.757	0.4045	8.41965	0.0616764	12.0749	0.0274	0.362219	73.5536	13.3641	0.933766	0.0141404
Jilin	2007	5457.51	3.11962	0.148175	55.16	19383	7.91206	0.5316	8.77638	0.0749017	11.3556	0.0142	0.385699	50.8658	8.0308	0.818211	0.017223
Jiangsu	2007	6135.33	1.12261	1.03235	193.85	33928	8.95196	0.532	8.43308	0.0811511	11.8036	0.0907	0.306932	430.199	53.7032	0.672323	0.0190641
Jiangxi	2007	3301.15	2.86281	0.130624	30.88	12633	8.38206	0.398	8.2467	0.0722067	11.7792	0.0157	0.296349	48.7867	8.2688	0.617251	0.0178957
Liaoning	2007	5137.44	2.8015	0.410254	91.47	25729	8.36591	0.592	8.98702	0.0999575	11.4938	0.0418	0.367045	165.399	23.7002	0.689718	0.0180958
Inner Mongolia	2007	5017.39	1.63013	0.0965728	70.19	25393	7.79523	0.5015	8.35684	0.0745698	11.8394	0.0356	0.305768	24.1982	16.7487	0.689307	0.0116944
Ningxia	2007	8247.95	7.86108	0.135243	11.9	14649	6.41346	0.4402	7.82197	0.0742623	9.9312	0.0135	0.260578	7.47235	4.6272	0.751383	0.0102313
Qinghai	2007	7737.03	10.7614	0.0593944	7.89	14257	6.31355	0.4007	7.17867	0.0707416	10.871	0.0088	0.266633	3.80931	0.7913	0.676002	0.00682337
Shandong	2007	4587.12	1.1899	0.358661	254.06	27807	9.14495	0.4675	8.22551	0.0578132	12.2655	0.0798	0.333923	312.308	67.342	0.587435	0.0153772
Shanxi	2007	4669.9	3.0682	0.153576	93.12	16945	8.12947	0.4403	8.77832	0.0718994	11.6942	0.0414	0.324229	49.2506	45.7241	0.588932	0.0142791
Shaanxi	2007	3916.46	5.35283	0.0958166	58.31	14607	8.21825	0.4062	8.40039	0.0772691	11.706	0.0201	0.319126	121.711	9.7045	0.643805	0.0209416
Shanghai	2007	12454	3.41228	1.76458	61.29	66367	7.6324	0.887	10.4546	0.213408	9.32036	0.0329	0.310013	307.457	16.4318	1.12855	0.0234919
Sichuan	2007	3209.97	1.58691	0.104072	127.53	12893	9.00295	0.356	7.43357	0.0409821	12.1516	0.0362	0.3887	139.14	20.1033	0.825631	0.0113011
Tianjin	2007	9183.86	3.30718	1.07576	66.61	46122	7.01661	0.7631	9.80771	0.157403	9.35279	0.0152	0.314235	114.692	15.0527	0.70792	0.0332857
Xinjiang	2007	4781.39	2.05077	0.296027	35.77	16999	7.64731	0.3915	8.51134	0.0897274	11.886	0.0127	0.243389	10.0169	6.6748	0.756815	0.0103288
Yunnan	2007	4958.68	1.33401	0.141029	93.68	10540	8.41494	0.316	6.78506	0.0402499	12.2077	0.0229	0.298061	25.8776	8.6423	0.903368	0.00689214
Zhejiang	2007	7413.99	1.57677	0.716037	216.41	37411	8.54772	0.572	8.10565	0.0859191	11.511	0.0673	0.334403	281.603	21.3773	0.753408	0.0150918
Chongqing	2007	4418.34	6.26942	0.137193	33.06	14660	7.94307	0.4834	7.72397	0.0376971	11.5589	0.0138	0.365922	46.9876	10.007	0.923852	0.0146894
Anhui	2008	4078.57	2.19909	0.157963	73.46	14485	8.72177	0.405	7.4403	0.0400995	11.9105	0.025	0.344026	98.3208	11.5341	0.802141	0.0131748
Beijing	2008	24380.4	3.88901	1.79913	244.27	63029	7.4793	0.849	10.9696	0.281219	9.92034	0.0201	0.417949	550.35	7.8475	2.85245	0.0330674
Fujian	2008	6311.9	2.95496	0.54429	91.74	30123	8.19946	0.499	7.80386	0.0586175	11.392	0.0313	0.357267	101.929	15.5763	0.78467	0.0154602
Gansu	2008	5979.94	10.1396	0.133287	24.38	12110	7.84424	0.3215	7.16634	0.0448747	11.5678	0.0197	0.323226	31.8014	11.8436	0.843859	0.0130104
Guangdong	2008	10622.2	1.16408	1.33267	435.14	37589	9.19958	0.6337	8.77292	0.0703538	12.1181	0.102	0.352928	502.558	40.3276	0.832687	0.0122955
Guangxi	2008	6139.38	4.06461	0.128182	58.53	14966	8.4797	0.3816	7.98318	0.0329421	11.5056	0.0219	0.341233	32.8306	14.9751	0.882215	0.0100538
Guizhou	2008	5243.47	9.19664	0.0701346	49.57	8824	8.18758	0.2911	7.04555	0.03505	11.739	0.0198	0.30189	18.9298	10.2029	0.977376	0.00743954
Hainan	2008	6085.64	19.724	0.215532	16.2	17175	6.74993	0.48	8.3453	0.0577387	9.82893	0.0035	0.308171	3.34792	0.3774	1.3518	0.0147957
Hebei	2008	5008.76	1.85676	0.164828	239.55	23239	8.85209	0.419	8.35792	0.0480822	11.9151	0.061	0.31171	109.111	20.5675	0.612548	0.0143086
Henan	2008	4099.88	1.14589	0.0659481	162.58	19593	9.15155	0.3603	8.33583	0.0471732	12.3911	0.0574	0.322746	122.276	24.611	0.503065	0.0132591
Heilongjiang	2008	6103.06	3.75764	0.193314	77.88	21727	8.24931	0.554	8.70089	0.0597321	11.924	0.0195	0.352197	86.6999	9.5079	0.653932	0.0177291
Hubei	2008	3713.46	2.7538	0.126918	83.3	19860	8.65015	0.452	8.48551	0.0807552	12.1461	0.0308	0.451032	148.986	16.1453	0.924079	0.020748
Hunan	2008	4531.27	2.62674	0.0781073	93.63	17521	8.76092	0.4215	8.43277	0.0650907	12.1258	0.0263	0.365435	112.704	14.3905	0.854671	0.0149268
Jilin	2008	6891.74	2.66401	0.144135	65.1	23514	7.91352	0.5321	8.89018	0.0756732	11.3748	0.0145	0.396695	52.8364	9.3865	0.797072	0.0184376
Jiangsu	2008	8156.83	0.916765	0.898757	240.28	39622	8.957	0.543	8.44295	0.0704313	11.856	0.0908	0.319705	580.912	39.7126	0.693047	0.0202606
Jiangxi	2008	4236.33	2.5136	0.145946	40.01	14781	8.38936	0.4136	8.25545	0.0639258	11.8042	0.0159	0.307271	63.1467	5.0665	0.587157	0.0173678
Liaoning	2008	4923.15	2.205	0.373701	111.63	31259	8.36985	0.6005	9.07838	0.110048	11.5243	0.0411	0.368172	190.066	20.1645	0.618662	0.0190121
Inner Mongolia	2008	6728.42	0.765236	0.0798008	87.81	32214	7.80139	0.5171	8.36925	0.0741973	11.9001	0.0355	0.289894	33.895	21.9189	0.604957	0.0129583
Ningxia	2008	12310.9	7.00047	0.118821	15.31	17892	6.42649	0.4498	8.12797	0.0765456	9.95266	0.0128	0.245365	7.54902	9.0631	0.683487	0.0114003
Qinghai	2008	8916.98	9.91773	0.0497535	10.79	17389	6.31716	0.4086	7.25587	0.0747362	10.9445	0.0091	0.254953	3.90924	1.1165	0.61683	0.00761318
Shandong	2008	5459.48	0.982657	0.354066	315.72	33083	9.15027	0.476	8.27506	0.0546891	12.3045	0.0794	0.344574	433.717	84.4159	0.585645	0.0162898
Shanxi	2008	5222.33	2.85917	0.144083	118.35	20398	8.13476	0.4511	8.81059	0.0719939	11.7343	0.0383	0.330959	62.5574	52.937	0.555698	0.0154429
Shaanxi	2008	5448.21	4.54993	0.0844283	74.27	18246	8.22094	0.421	8.51237	0.0868353	11.7832	0.0206	0.316778	143.273	10.6582	0.587057	0.0225836
Shanghai	2008	15349.2	3.07506	1.63285	72.04	73124	7.66903	0.886	10.5454	0.226617	9.34984	0.0331	0.325319	355.387	10.3901	1.17872	0.023489
Sichuan	2008	4000.78	1.34965	0.122804	157.44	15378	9.0043	0.374	7.51471	0.0435262	12.3216	0.0352	0.392407	160.259	19.3808	0.751282	0.0121783
Tianjin	2008	9826.92	2.63789	0.878751	79.89	55473	7.06987	0.7723	9.87755	0.154583	9.39765	0.015	0.309376	155.717	16.827	0.630904	0.0328603
Xinjiang	2008	5984.27	2.05622	0.367087	44.17	19893	7.66435	0.3964	8.5558	0.0970303	11.8958	0.014	0.248971	16.0113	8.8878	0.683157	0.0108386
Yunnan	2008	7554	1.06154	0.11693	111.01	12587	8.42134	0.33	6.90184	0.0350766	12.2247	0.0241	0.310025	30.9909	10.2677	0.909012	0.00765424
Zhejiang	2008	8771.4	1.56525	0.682436	258.55	42214	8.55872	0.576	8.23819	0.0953037	11.5488	0.0676	0.350995	344.571	14.8006	0.760876	0.0159675
Chongqing	2008	5583.69	5.37222	0.129746	40.3	18025	7.95121	0.4999	7.78696	0.0424406	11.5957	0.0141	0.370595	60.1525	9.7396	0.8581	0.0158509
Anhui	2009	4422.34	1.8594	0.106426	100.72	16407.7	8.72111	0.421	7.62132	0.0465952	11.9129	0.026	0.350578	135.953	10.8282	0.746582	0.0143171
Beijing	2009	29772.9	3.61324	1.20698	296.56	70452	7.52833	0.85	11.1726	0.307719	9.94054	0.0202	0.436921	668.635	3.4421	3.21451	0.0315422
Fujian	2009	6179.36	2.50314	0.444641	118.13	33840	8.20686	0.514	8.34637	0.0979556	11.402	0.031	0.366199	135.382	12.8692	0.840672	0.016538
Gansu	2009	5944.18	10.1085	0.0779487	36.56	12872	7.84581	0.3265	7.29111	0.0478593	11.644	0.0193	0.349219	37.2612	12.3302	0.892636	0.0141483
Guangdong	2009	10915	1.1207	1.05727	516.11	41166	9.22326	0.634	8.87171	0.0686879	12.1279	0.0986	0.377174	652.982	22.7464	0.929602	0.0131697
Guangxi	2009	6228.73	4.29067	0.125496	80.34	16045	8.48797	0.392	8.09567	0.0409963	11.5178	0.0234	0.359665	47.2028	11.7118	0.863255	0.0108802
Guizhou	2009	6834.87	8.19449	0.0402284	66.44	10309	8.17103	0.2989	7.0815	0.0331073	11.8675	0.0205	0.318784	26.4134	8.9475	1.2771	0.00845553
Hainan	2009	5778.16	19.6733	0.201585	20.71	19254	6.76157	0.4913	8.43693	0.0687785	9.90554	0.0037	0.324929	5.7806	0.3563	1.68818	0.0164447
Hebei	2009	5148.06	2.01169	0.117423	312.22	24581	8.85851	0.43	8.42494	0.0561685	11.9325	0.064	0.334478	134.845	13.2272	0.67728	0.0150761
Henan	2009	4216.83	1.11382	0.0472563	220.18	20597	9.15768	0.377	8.38743	0.0515533	12.398	0.0569	0.346316	174.76	15.4242	0.51777	0.0144283
Heilongjiang	2009	6137.91	3.71965	0.129107	108.2	22447	8.24958	0.555	8.7457	0.0654564	11.9281	0.0188	0.396157	109.17	9.9318	0.830382	0.0185294
Hubei	2009	4708.7	2.35873	0.0909195	113.26	22677	8.65172	0.46	8.48868	0.0763266	12.192	0.031	0.457399	213.449	28.1332	0.849131	0.0218367
Hunan	2009	4975.08	2.65891	0.0530878	128.17	20428	8.76499	0.432	8.46535	0.0613846	12.1621	0.0276	0.376249	153.5	13.3806	0.949996	0.0158731
Jilin	2009	6183.19	2.94671	0.110201	88.5	26595	7.91571	0.5332	8.90277	0.0821947	11.39	0.0141	0.406292	81.3602	7.9254	0.778182	0.0193787
Jiangsu	2009	8352.23	0.872256	0.671536	317.52	44744	8.96316	0.556	8.54605	0.0776477	11.8762	0.0906	0.333285	701.953	27.0554	0.734073	0.0211707
Jiangxi	2009	4481.14	2.89955	0.11403	60.61	17335	8.39661	0.4318	8.52289	0.0685703	11.8278	0.0166	0.324538	75.8936	3.9539	0.672816	0.0179036
Liaoning	2009	5202.53	2.06608	0.2826	152.17	35239	8.37586	0.6035	9.23728	0.118154	11.524	0.0407	0.382094	232.369	19.6562	0.74513	0.0196376
Inner Mongolia	2009	7072.47	1.09447	0.0475077	114.36	40282	7.8071	0.534	8.4946	0.0795343	11.9234	0.0352	0.293144	52.0726	17.8258	0.722849	0.0143177
Ningxia	2009	10083.4	7.09727	0.0606966	21.88	21777	6.43775	0.461	8.2166	0.083612	9.98989	0.0127	0.250719	10.4422	4.3472	0.85116	0.0120902
Qinghai	2009	8165.93	9.92352	0.0370706	14.31	19454	6.32257	0.419	7.44793	0.0883578	11.0044	0.0092	0.277914	7.59379	2.9439	0.692715	0.00786032
Shandong	2009	5539.03	0.877957	0.280226	433.94	35894	9.15588	0.4832	8.31277	0.0600869	12.3314	0.0804	0.364726	519.592	51.5832	0.622597	0.0168212
Shanxi	2009	5881.77	3.03151	0.0795496	148.86	21522	8.13944	0.4599	8.87643	0.0766388	11.7545	0.0346	0.381745	80.8563	38.6711	0.72285	0.0159729
Shaanxi	2009	5468.89	4.19783	0.0702799	105.11	21688	8.22336	0.435	8.58454	0.0909607	11.8783	0.0202	0.330449	189.506	20.5999	0.742075	0.0239804
Shanghai	2009	16423.9	2.90377	1.2608	85.03	78989	7.70075	0.886	10.6469	0.236561	9.36486	0.0315	0.343814	423.377	6.8357	1.48803	0.023204
Sichuan	2009	4766.95	1.27998	0.116665	216.85	17339	9.01006	0.387	7.69397	0.056221	12.4259	0.0362	0.406938	214.459	9.6191	0.774568	0.0126564
Tianjin	2009	10858.3	2.59702	0.579686	100.01	62574	7.11314	0.7801	10.0515	0.170143	9.56913	0.015	0.323165	178.466	18.0054	0.853886	0.0330593
Xinjiang	2009	7169.94	2.67011	0.222765	58.11	19942	7.6774	0.3985	8.65801	0.0950579	11.9229	0.015	0.275307	21.8043	14.3497	0.822828	0.0111921
Yunnan	2009	8551.99	1.14783	0.0891011	143.99	13539	8.42749	0.34	6.9053	0.0306367	12.2358	0.0244	0.332445	37.2304	9.488	0.97564	0.00861083
Zhejiang	2009	9423.45	1.36887	0.557795	332.05	44641	8.57092	0.579	8.40434	0.100447	11.5801	0.0675	0.375041	398.837	19.3574	0.832916	0.0164233
Chongqing	2009	5241.45	5.04502	0.0806802	54.68	22920	7.95823	0.5159	7.9341	0.0549172	11.6168	0.0146	0.379632	79.4599	7.0747	0.717485	0.016936
Anhui	2010	4854.69	1.81612	0.132951	136.85	20888	8.69232	0.4301	7.46254	0.06697	11.9143	0.0257	0.347957	163.722	5.8895	0.651535	0.0157622
Beijing	2010	34546.4	3.16589	1.44719	371.51	73856	7.58172	0.8596	11.0092	0.31499	9.95769	0.0193	0.449233	821.823	1.934	3.12857	0.0299238
Fujian	2010	6666.99	2.06947	0.499696	151.93	40025	8.21419	0.571	8.20068	0.08361	11.4188	0.0313	0.360315	170.898	15.3295	0.777715	0.0175406
Gansu	2010	6868.73	7.63259	0.121614	52.74	16113	7.84776	0.3612	7.48499	0.0751996	11.6859	0.0192	0.348359	41.9385	14.6483	0.774067	0.0149034
Guangdong	2010	11200.2	1.0407	1.15475	628.12	44736	9.2535	0.6618	8.60241	0.08214	12.1555	0.0967	0.379422	808.748	31.0584	0.899933	0.0136636
Guangxi	2010	6902.44	3.61761	0.125481	108.33	20219	8.43598	0.4	7.66984	0.05977	11.5306	0.0236	0.346087	62.8696	9.2845	0.749856	0.0123105
Guizhou	2010	8823.65	7.26572	0.0462875	87.81	13119	8.1545	0.3381	6.76395	0.0529199	11.9293	0.0199	0.3328	29.9665	6.8079	1.20944	0.0092927
Hainan	2010	8877.3	16.2955	0.283587	28.09	23831	6.76734	0.498	8.12365	0.07768	9.96345	0.0038	0.321531	7.02035	0.4354	1.67018	0.017354
Hebei	2010	5238.5	1.54043	0.139612	404.16	28668	8.881	0.445	8.16801	0.0729604	11.9469	0.0641	0.334495	155.449	10.8588	0.665294	0.0153617
Henan	2010	4276.64	0.92654	0.0522729	294.76	24446	9.149	0.385	7.877	0.06398	12.4094	0.056	0.346616	211.168	12.512	0.499599	0.0154889
Heilongjiang	2010	6742.7	3.3615	0.166586	139.65	27076	8.2514	0.5566	8.75161	0.09067	11.9313	0.0178	0.389561	123.043	4.9494	0.742027	0.0187612
Hubei	2010	5947.88	2.2215	0.10994	148.65	27906	8.65312	0.497	8.4553	0.0953277	12.2367	0.0317	0.43929	264.118	27.7416	0.779346	0.0226418
Hunan	2010	5074.68	1.91882	0.0618635	169.24	24719	8.79027	0.433	8.23022	0.0759487	12.3371	0.0279	0.371156	186.558	13.7949	0.867371	0.0159397
Jilin	2010	9845.5	2.76548	0.131563	114.49	31599	7.91826	0.5335	8.83607	0.0989	11.4124	0.0137	0.404369	75.8005	6.3365	0.690392	0.0198177
Jiangsu	2010	10089.2	0.783286	0.76118	418.13	52840	8.97069	0.6058	8.5983	0.108147	11.9204	0.092	0.328452	857.949	18.5995	0.787514	0.0209611
Jiangxi	2010	6156.3	2.21431	0.154848	87.38	21253	8.40335	0.4406	7.7761	0.0684741	11.8537	0.0167	0.31435	87.1527	6.3775	0.609306	0.0182986
Liaoning	2010	5896.08	1.94915	0.296025	198.81	42355	8.38366	0.621	9.0529	0.11965	11.5283	0.0408	0.373164	287.47	14.7708	0.686528	0.0201199
Inner Mongolia	2010	10147.2	0.834818	0.0506306	147.47	47347	7.81278	0.555	8.503	0.102077	11.9703	0.0366	0.289925	63.7205	13.24	0.660996	0.0150238
Ningxia	2010	10741.2	4.98565	0.078526	30.94	26860	6.45047	0.479	7.77686	0.09152	10.0221	0.013	0.247684	11.5101	4.0896	0.848462	0.0126708
Qinghai	2010	10944.4	4.76737	0.0395494	19.95	24115	6.33328	0.4472	7.02943	0.0861592	11.0379	0.0111	0.259917	9.94379	0.9747	0.632368	0.00799183
Shandong	2010	6913.92	0.81246	0.326907	577.11	41106	9.16827	0.497	8.172	0.0869445	12.3452	0.0785	0.373253	672.005	45.6759	0.675335	0.0170147
Shanxi	2010	6681.89	2.01438	0.0925292	186.6	26283	8.18144	0.4805	8.65596	0.08721	11.7879	0.0348	0.36064	89.8835	27.9574	0.651964	0.0157505
Shaanxi	2010	7106.9	3.34984	0.0809231	144.11	27133	8.2255	0.4576	8.59895	0.105561	11.9013	0.0205	0.321776	217.504	33.6535	0.677353	0.0248399
Shanghai	2010	21258.1	2.77526	1.45498	103.71	76074	7.74197	0.893	10.1217	0.219516	9.39049	0.0309	0.360398	481.703	9.4107	1.3623	0.0223908
Sichuan	2010	6481.06	1.3892	0.128784	280.95	21182	8.99281	0.4018	7.63537	0.0667541	12.4916	0.0369	0.400617	264.27	7.1627	0.695374	0.0135017
Tianjin	2010	12395.9	2.28566	0.602503	125.7	72994	7.16935	0.7955	9.73182	0.174802	9.60454	0.0154	0.310067	229.564	16.4684	0.875713	0.0330426
Xinjiang	2010	13194.9	1.23918	0.213265	79.25	25034	7.68937	0.4301	8.14458	0.10635	11.9372	0.0158	0.254916	26.6545	6.6813	0.681554	0.0114947
Yunnan	2010	8515.23	1.5174	0.125848	185.57	15752	8.43425	0.347	7.00608	0.05778	12.2512	0.0239	0.353784	44.1672	10.6272	0.89726	0.00954024
Zhejiang	2010	10508.3	1.1986	0.619105	431.52	51711	8.60282	0.6162	8.15067	0.0933	11.6098	0.0672	0.37468	494.235	11.9568	0.843746	0.016245
Chongqing	2010	7135.63	3.94873	0.106144	74.15	27596	7.96728	0.5302	7.96414	0.0864256	11.6695	0.0149	0.384969	100.266	7.7502	0.660932	0.0181185
Anhui	2011	8886.74	1.38056	0.132165	178.46	25659	8.69484	0.448	8.24831	0.0683706	11.9153	0.026	0.34562	214.644	9.2793	0.598835	0.0165986
Beijing	2011	44073.8	2.82915	1.54816	387.29	81658	7.61283	0.862	11.555	0.339397	9.96867	0.0175	0.444391	936.644	1.0946	3.29467	0.0290458
Fujian	2011	7555.33	1.7816	0.527889	189.6	47377	8.23854	0.5811	8.82972	0.121297	11.433	0.0322	0.357411	221.515	14.2599	0.758473	0.0178324
Gansu	2011	9347.65	7.15788	0.112295	69.65	19595	7.84463	0.3725	8.15423	0.0883827	11.7256	0.0196	0.353141	48.5261	10.5337	0.825875	0.0158819
Guangdong	2011	11837	0.92446	1.10879	745.37	50807	9.28322	0.6657	9.33313	0.105742	12.1586	0.0935	0.381458	1045.49	16.642	0.911156	0.014199
Guangxi	2011	10208.5	2.8247	0.128703	140.4	25326	8.4457	0.419	8.61094	0.0879987	11.5607	0.0237	0.333439	81.0205	8.623	0.704512	0.0128914
Guizhou	2011	10140.6	5.67498	0.0553644	106.26	16413	8.16905	0.3503	7.58866	0.0824012	11.9692	0.0201	0.333208	36.3089	13.197	1.26749	0.00974788
Hainan	2011	9128.91	14.1663	0.326595	35.51	28898	6.79122	0.5034	8.87962	0.0768444	10.0396	0.0039	0.326045	10.3717	2.7534	1.60802	0.0176067
Hebei	2011	8676.09	1.36287	0.141214	510.61	33969	8.88627	0.4559	8.66587	0.0536536	11.9638	0.0635	0.327768	201.338	24.3399	0.646243	0.0158912
Henan	2011	8699.04	0.863316	0.0782379	383.63	28661	9.15493	0.4047	8.70445	0.0764442	12.4195	0.0565	0.35103	264.492	21.3728	0.518031	0.015856
Heilongjiang	2011	10912.7	2.86692	0.197751	172.02	32819	8.23801	0.5649	9.1148	0.0941737	11.955	0.0171	0.377531	128.779	10.0891	0.718734	0.0187723
Hubei	2011	8973.36	1.71483	0.110497	185.38	34197	8.65869	0.5178	9.04718	0.112384	12.2679	0.0309	0.425997	323.013	9.2873	0.738291	0.0232691
Hunan	2011	10168.4	1.81181	0.0622047	212.89	29880	8.79194	0.4497	8.80709	0.07919	12.3553	0.0275	0.366505	233.218	9.7038	0.805335	0.0162263
Jilin	2011	15203	2.28786	0.134818	141.36	38460	7.91022	0.534	9.10102	0.0908197	11.4269	0.0134	0.389808	89.1337	6.5624	0.655782	0.0206543
Jiangsu	2011	12042.9	0.750662	0.709637	528.86	62290	8.99007	0.6201	9.16267	0.120555	11.9333	0.091	0.326984	1065.51	31.0062	0.826963	0.0206832
Jiangxi	2011	8724.98	2.09425	0.173677	117.18	26150	8.40604	0.4575	8.73665	0.0725214	11.8957	0.0178	0.304243	96.7529	6.6235	0.613594	0.0185203
Liaoning	2011	10248.4	1.62624	0.279068	250.59	50760	8.38458	0.6405	9.46705	0.125327	11.5524	0.0396	0.364215	363.835	11.6032	0.671405	0.0206036
Inner Mongolia	2011	13783.8	0.434349	0.0536629	188.08	57974	7.81197	0.5704	9.22693	0.126505	11.9891	0.0396	0.277975	85.1685	31.0164	0.624046	0.0155644
Ningxia	2011	28444.2	3.38872	0.0702269	41.42	33043	6.47389	0.502	8.3891	0.0895937	10.1067	0.0154	0.245218	15.3183	3.8735	0.816096	0.0135602
Qinghai	2011	19995.6	4.03451	0.0357196	27.48	29522	6.34212	0.4653	7.78424	0.0909295	11.071	0.0119	0.24748	12.5756	2.7858	0.553929	0.00804947
Shandong	2011	10706	0.808728	0.335864	708.53	47335	9.17627	0.5086	8.6727	0.0895202	12.3596	0.0773	0.378193	844.367	62.4466	0.723272	0.0170263
Shanxi	2011	9372.53	1.92772	0.084736	230.2	31357	8.17808	0.4979	9.15293	0.081096	11.8116	0.0351	0.347355	113.393	27.945	0.596943	0.0166892
Shaanxi	2011	12205.3	2.8051	0.0756086	185.39	33464	8.2335	0.4735	8.95192	0.101552	11.9315	0.0209	0.311741	249.355	23.7248	0.628037	0.0256248
Shanghai	2011	29560.1	2.34361	1.47223	119.75	82560	7.76472	0.893	10.4834	0.211802	9.39964	0.0285	0.374344	597.713	6.3602	1.40553	0.0217013
Sichuan	2011	9001.27	1.14024	0.146595	342.29	26133	8.99517	0.4185	8.21653	0.082981	12.5541	0.0372	0.394299	294.101	16.6537	0.635958	0.0141285
Tianjin	2011	19142.8	1.93392	0.590492	155.46	85213	7.20117	0.8043	10.3999	0.20991	9.62661	0.0148	0.300257	297.758	15.2849	0.880391	0.0335348
Xinjiang	2011	15696.4	1.31128	0.222975	107.37	30087	7.70751	0.4373	9.17703	0.141453	11.9521	0.0178	0.251496	33.0031	10.6276	0.695967	0.0116278
Yunnan	2011	10592	1.181	0.116412	228.11	19265	8.43815	0.3657	7.68605	0.0697858	12.2762	0.0256	0.349248	56.0797	13.7331	0.979227	0.0105531
Zhejiang	2011	12014.8	1.02806	0.61828	534.7	59249	8.62515	0.6229	8.82035	0.125583	11.6243	0.0663	0.387787	598.082	17.8373	0.85652	0.0162923
Chongqing	2011	12661	3.64022	0.188432	89.89	34500	7.98752	0.5498	8.77935	0.115061	11.6832	0.0152	0.377799	128.356	4.9384	0.653759	0.0192871
Anhui	2012	12152.9	1.29212	0.144076	223.41	28792	8.69584	0.463	8.51634	0.102543	12.0147	0.0274	0.356891	281.795	12.735	0.598466	0.0171132
Beijing	2012	47623.5	2.82247	1.44086	405.55	87475	7.63916	0.8629	11.8363	0.373503	9.97544	0.0176	0.45435	1063.36	3.284	3.36758	0.0284525
Fujian	2012	13426.3	1.93932	0.499629	230.88	52763	8.25349	0.5932	8.56386	0.078186	11.4581	0.0319	0.368317	270.989	23.7635	0.759443	0.0182607
Gansu	2012	11235.9	5.87873	0.0994407	90.17	21978	7.84385	0.3878	8.27904	0.0890193	11.7845	0.0201	0.365368	60.4762	21.0984	0.872897	0.0169047
Guangdong	2012	13225.2	0.82843	1.08846	863.46	54095	9.30937	0.6715	9.34783	0.0976188	12.1805	0.0931	0.397371	1236.15	28.0996	0.957355	0.014644
Guangxi	2012	12450.5	2.65278	0.142784	177.42	27952	8.45404	0.4348	8.4239	0.0648288	11.589	0.0233	0.346495	97.1539	8.5644	0.738752	0.0134053
Guizhou	2012	12005.8	5.0922	0.0610924	132.21	19710	8.18507	0.363	7.63087	0.0656581	12.0109	0.0211	0.33074	41.7261	12.4663	1.22603	0.0107002
Hainan	2012	12176.4	12.7864	0.316607	42.68	32377	6.81344	0.5102	9.1472	0.102466	10.0968	0.0042	0.332757	13.7243	4.8279	1.66511	0.0184912
Hebei	2012	16374.5	1.37127	0.120105	624.04	36584	8.89041	0.466	8.70987	0.0578755	12.0018	0.0621	0.348222	245.767	23.629	0.670169	0.0160947
Henan	2012	11007.3	0.718503	0.110341	467.8	31499	9.16241	0.4199	8.66313	0.0666	12.4278	0.0554	0.368779	310.78	14.8347	0.549272	0.0163557
Heilongjiang	2012	12958.1	2.42321	0.17331	201.37	35711	8.22255	0.5688	9.20955	0.101052	11.9771	0.0167	0.401049	145.959	3.9287	0.917633	0.0189189
Hubei	2012	11254.6	1.54604	0.0906818	227.45	38572	8.66233	0.5323	9.20158	0.122237	12.2929	0.0304	0.435154	384.524	14.8964	0.733361	0.0239766
Hunan	2012	13384.9	1.54726	0.0625395	261.59	33480	8.79331	0.4622	8.7214	0.0733674	12.3632	0.0271	0.375491	287.678	17.9561	0.822699	0.0164225
Jilin	2012	16992.5	1.76681	0.129869	170.19	43415	7.90027	0.5454	9.25469	0.089683	11.4426	0.0128	0.399767	109.801	5.7269	0.650856	0.0214586
Jiangsu	2012	14835.9	0.709753	0.639867	646.69	68347	9.00209	0.6301	9.26139	0.134549	11.9455	0.0924	0.340579	1287.86	39.0144	0.867119	0.0205809
Jiangxi	2012	17992	1.75163	0.16289	149.58	28800	8.40626	0.4739	8.86651	0.0828578	11.9223	0.0175	0.318429	113.655	3.9478	0.646165	0.0190194
Liaoning	2012	13145.8	1.4677	0.264452	304.82	56649	8.38366	0.6565	9.89801	0.184999	11.5671	0.0383	0.374469	390.868	11.9447	0.715024	0.0213504
Inner Mongolia	2012	14678.2	0.445727	0.0447542	223.66	63886	7.80954	0.5842	9.23038	0.120625	12.0062	0.0407	0.28793	101.447	18.9715	0.639721	0.0158861
Ningxia	2012	20698.2	3.94723	0.0597661	53.49	36394	6.49072	0.5115	8.36666	0.0911107	10.1857	0.015	0.252211	18.2304	6.916	0.84746	0.0146343
Qinghai	2012	19703	4.71498	0.0385866	35.78	33181	6.34739	0.4785	7.60942	0.0958314	11.0972	0.0121	0.253652	13.1228	2.188	0.571516	0.00852329
Shandong	2012	13437.8	0.641494	0.309918	877.56	51768	9.18071	0.5203	8.77947	0.0976771	12.4073	0.0765	0.392934	1020.33	67.0633	0.776967	0.0170838
Shanxi	2012	14196.8	2.07859	0.0783959	270.45	33628	8.17414	0.5132	9.38153	0.0953572	11.8333	0.0356	0.372069	132.346	32.3269	0.695671	0.0179631
Shaanxi	2012	12811.6	2.32865	0.0646333	230.79	38564	8.23933	0.4971	9.13523	0.106762	11.9917	0.0215	0.316985	287.203	27.1266	0.620477	0.0270993
Shanghai	2012	30116.6	2.25852	1.36557	141.16	85373	7.78281	0.893	10.6543	0.230745	9.43676	0.0273	0.388491	679.464	11.5915	1.55308	0.021117
Sichuan	2012	12622	1.02946	0.156389	408.89	29608	8.99777	0.4335	8.47832	0.0991555	12.5896	0.0369	0.403053	350.859	11.0608	0.668297	0.0151352
Tianjin	2012	21873	1.56254	0.566115	185.54	93173	7.22839	0.8155	10.5117	0.228456	9.64154	0.0146	0.304128	360.487	12.5559	0.909157	0.0343334
Xinjiang	2012	14557.5	0.860404	0.211698	142.52	33796	7.72002	0.4422	9.04991	0.134358	12.0192	0.022	0.255299	39.7289	7.9106	0.776428	0.011927
Yunnan	2012	22653.1	1.15156	0.128667	273.79	22195	8.44053	0.3847	7.84955	0.0676978	12.2971	0.0265	0.348989	68.7548	19.7259	0.958481	0.0110598
Zhejiang	2012	12938.3	1.10017	0.568878	643.34	63374	8.64559	0.6291	9.21123	0.149544	11.64	0.0647	0.40962	722.587	28.3023	0.905569	0.0163992
Chongqing	2012	13976.4	3.3224	0.294355	117.1	38914	7.998	0.5664	8.6356	0.099744	11.7013	0.0146	0.385903	159.797	3.8226	0.75218	0.0209615
Anhui	2013	10102.7	1.28366	0.14807	274.57	32001	8.69751	0.4787	8.52448	0.0915353	12.0654	0.0286	0.366352	352.083	41.3195	0.60427	0.0175705
Beijing	2013	47629.1	2.59056	1.36245	424.95	94648	7.66153	0.8639	12.0284	0.412076	9.98382	0.0171	0.448068	1185.05	4.2768	3.44333	0.0281837
Fujian	2013	11201.5	1.78306	0.481919	277.49	58145	8.26488	0.608	8.64711	0.0889462	11.5083	0.0318	0.378412	314.059	38.3963	0.751905	0.0188033
Gansu	2013	10497.5	5.96542	0.101139	114.54	24539	7.83874	0.405	8.34645	0.0902074	11.8026	0.0201	0.374177	66.9194	18.2144	0.910161	0.0174601
Guangdong	2013	14186.5	0.764219	1.08593	995.93	58833	9.3299	0.6809	9.22653	0.0819561	12.2205	0.0904	0.407427	1443.45	32.4634	1.00889	0.015172
Guangxi	2013	13382.1	2.60393	0.141402	223.01	30741	8.46189	0.4511	8.59333	0.0769881	11.6207	0.0232	0.355234	107.679	18.3218	0.753513	0.0138687
Guizhou	2013	14957.3	4.41531	0.0641234	166.28	23151	8.19754	0.3789	8.04266	0.0909159	12.0585	0.0211	0.321658	47.185	19.5562	1.15117	0.0115374
Hainan	2013	15164.7	12.2921	0.294959	51.4	35663	6.82437	0.5228	9.18771	0.0877868	10.1207	0.0043	0.343314	14.8357	3.5094	1.74305	0.0187112
Hebei	2013	12904.4	1.31986	0.120163	719.46	38909	8.89398	0.4802	8.90172	0.0773416	12.0696	0.0609	0.369747	281.855	51.1769	0.680046	0.0161137
Henan	2013	10681.5	0.704669	0.115477	580.64	34211	9.1667	0.436	8.78332	0.0809124	12.4285	0.0543	0.386024	355.325	43.972	0.57791	0.0169051
Heilongjiang	2013	11594.7	2.53454	0.167411	231.06	37697	8.20686	0.5804	9.48055	0.122441	11.9842	0.0158	0.432462	164.784	20.6988	1.00502	0.0195815
Hubei	2013	12529	1.53075	0.0913348	282.94	42826	8.66527	0.5451	9.3448	0.119202	12.3323	0.0305	0.445143	446.204	25.1745	0.772189	0.0245159
Hunan	2013	12995.4	1.40596	0.0636347	318.49	36943	8.79482	0.4763	8.9576	0.0849786	12.369	0.0266	0.386224	327.025	23.3654	0.858274	0.0166783
Jilin	2013	12852.1	1.92895	0.123238	206.13	47428	7.88908	0.5574	9.40328	0.115611	11.4531	0.0122	0.415931	119.688	9.3731	0.672752	0.022471
Jiangsu	2013	14836.9	0.655986	0.576594	780.43	75354	9.01091	0.6439	9.42235	0.137299	11.9582	0.0928	0.349406	1487.45	59.3776	0.908146	0.0205623
Jiangxi	2013	12638.4	1.4867	0.158719	190.71	31930	8.40649	0.4904	9.2385	0.0938973	11.9321	0.0177	0.325887	135.497	15.5192	0.655766	0.0192549
Liaoning	2013	12493.6	1.34531	0.261835	355.94	61996	8.38137	0.6645	10.1049	0.198253	11.617	0.0376	0.388833	445.932	27.6908	0.734896	0.0221772
Inner Mongolia	2013	15356.5	0.611368	0.0441321	263.86	67836	7.80588	0.5982	9.0102	0.100805	12.0288	0.0408	0.30232	117.188	62.6746	0.676866	0.0162607
Ningxia	2013	17665.7	3.17508	0.0776893	65.33	39613	6.50129	0.5284	8.70739	0.112497	10.2596	0.0152	0.259353	20.9042	16.5486	0.851505	0.0156833
Qinghai	2013	16504.5	3.73533	0.0413482	44.67	36875	6.34739	0.4929	7.96407	0.125739	11.1579	0.0127	0.258994	13.7541	3.0456	0.572236	0.00887478
Shandong	2013	11545.9	0.640398	0.301857	1039.55	56885	9.18461	0.5346	8.92476	0.0989342	12.4403	0.0764	0.40367	1175.8	84.3494	0.821194	0.0174282
Shanxi	2013	10942	1.60502	0.0776026	318.88	34984	8.17047	0.5288	9.35663	0.107163	11.8453	0.0343	0.405778	154.98	55.5609	0.74135	0.0191462
Shaanxi	2013	12935	2.32063	0.0776912	280.79	43117	8.24381	0.5157	9.28297	0.119852	12.0152	0.0216	0.323656	342.745	41.7562	0.629235	0.0283289
Shanghai	2013	30186.3	2.14019	1.26509	163.23	90993	7.80303	0.896	10.5615	0.246928	9.44407	0.0264	0.392196	776.785	5.2077	1.67482	0.0206197
Sichuan	2013	12012.4	0.957288	0.152289	485.52	32617	9.00073	0.4496	8.44745	0.105355	12.6176	0.0365	0.416829	399.97	18.8392	0.68165	0.0156717
Tianjin	2013	23046.9	1.4263	0.553812	224.36	100105	7.25134	0.8229	10.5386	0.23053	9.66256	0.0145	0.309542	428.092	14.8366	0.948926	0.034746
Xinjiang	2013	15372.5	1.04036	0.204173	171.2	37553	7.73412	0.4494	8.98753	0.128502	12.0445	0.0288	0.258117	45.4598	22.0054	0.83006	0.0121849
Yunnan	2013	12825.9	1.08212	0.133701	318.54	25322	8.44269	0.3999	7.84216	0.0775601	12.3147	0.0273	0.347574	79.8371	23.893	0.993898	0.0118202
Zhejiang	2013	13765.9	0.899017	0.553551	763.87	68805	8.66285	0.6394	9.36753	0.173315	11.6564	0.0646	0.422994	817.267	57.6645	0.939854	0.0165911
Chongqing	2013	12358.1	2.76427	0.336126	148.37	43223	8.01003	0.5829	8.67599	0.0936133	11.7187	0.0152	0.3955	176.491	7.888	0.819333	0.0218997
Anhui	2014	11235.6	1.2443	0.144894	335.4	34425	8.69901	0.4931	8.72823	0.104861	12.069	0.0285	0.381653	393.607	17.6	0.666084	0.0180182
Beijing	2014	58548.4	2.39059	1.1966	435.79	99995	7.68294	0.865	11.8542	0.381507	9.99191	0.0168	0.451835	1268.8	7.6	3.65847	0.0278479
Fujian	2014	13427.8	1.67401	0.453023	329.53	63472	8.2802	0.6199	8.79261	0.116871	11.5248	0.0334	0.388542	355.033	42.4	0.76111	0.0189729
Gansu	2014	12179.4	5.64444	0.0776348	141.96	26433	7.83637	0.4228	8.32116	0.103133	11.8356	0.0197	0.390284	76.8739	17.6	1.02842	0.0178704
Guangdong	2014	14361.7	0.734654	0.978357	1149.83	63469	9.34915	0.6862	9.28264	0.0937839	12.2648	0.0941	0.419866	1605.45	37.9	1.0574	0.0156166
Guangxi	2014	12795	2.51905	0.158926	266.87	33090	8.4701	0.4654	8.74943	0.0800639	11.6518	0.0235	0.36833	111.903	17.9	0.810174	0.0147152
Guizhou	2014	13093.6	4.13736	0.0714044	207.47	26437	8.20985	0.4024	8.09209	0.10381	12.0956	0.0211	0.316941	55.4795	18.5	1.07027	0.0125211
Hainan	2014	13951.9	10.903	0.278346	61.65	38924	6.84162	0.533	9.09845	0.0813068	10.1659	0.0045	0.349785	16.9151	5.6	2.07225	0.0192911
Hebei	2014	12292.6	1.25224	0.125017	834.9	39984	8.89878	0.4936	8.86757	0.0794235	12.0963	0.0596	0.401768	313.088	89	0.730092	0.0158998
Henan	2014	12232	0.678283	0.114233	775.77	37072	9.17419	0.4505	8.99987	0.103618	12.4286	0.0525	0.400851	400.01	55.5	0.727507	0.0174157
Heilongjiang	2014	13039.4	2.59442	0.15889	265.03	39226	8.19091	0.5922	9.3542	0.123511	11.9982	0.0154	0.466461	161.347	17.8	1.24154	0.0202498
Hubei	2014	11086.7	1.31682	0.0965637	349.64	47145	8.66837	0.5573	9.11094	0.114299	12.3755	0.0298	0.454699	510.897	26.3	0.883096	0.0244103
Hunan	2014	12337.6	1.30229	0.0700485	384.71	40271	8.79649	0.4898	9.02003	0.0919923	12.3726	0.0257	0.396619	367.935	17.3	0.913829	0.017188
Jilin	2014	13784.2	1.63606	0.117402	242.18	50160	7.87929	0.5681	9.37213	0.118818	11.4725	0.012	0.440546	130.724	16.4	0.685168	0.0234017
Jiangsu	2014	15728.4	0.622035	0.531861	927.48	81874	9.02172	0.657	9.34982	0.14279	11.9673	0.0901	0.360404	1652.82	48.5	0.991735	0.0205125
Jiangxi	2014	12701.1	1.53485	0.167033	234.17	34674	8.40738	0.5055	8.87525	0.0814907	11.9545	0.0183	0.336795	153.111	12.3	0.701143	0.0204557
Liaoning	2014	12888.6	1.35209	0.244622	416.98	65201	8.37977	0.6705	9.90945	0.172139	11.6564	0.0366	0.414195	435.185	38.2	0.831181	0.0229069
Inner Mongolia	2014	17682.2	0.448864	0.0503183	300.49	71046	7.80344	0.6097	8.99518	0.108936	12.0562	0.0434	0.318376	122.135	77.5	0.770034	0.0165951
Ningxia	2014	17948.3	2.59685	0.121316	77.61	41834	6.51915	0.5482	8.5484	0.106677	10.3506	0.0153	0.267868	23.858	27.3	0.890124	0.0164354
Qinghai	2014	13397.2	3.47481	0.0458149	54.1	39671	6.35611	0.5084	8.04138	0.128223	11.1941	0.013	0.269524	14.3235	7.5	0.691139	0.00918524
Shandong	2014	11962.6	0.576025	0.286256	1191.62	60879	9.19095	0.5477	8.98238	0.0982119	12.4666	0.0759	0.422563	1304.07	141.6	0.897597	0.0183184
Shanxi	2014	11715.3	1.77493	0.0781374	367.02	35070	8.16849	0.543	9.29658	0.0984731	11.8525	0.0328	0.448059	152.187	31.1	0.902252	0.0202159
Shaanxi	2014	12731.5	2.06691	0.0950227	331.66	46929	8.24984	0.5301	9.13958	0.110436	12.0266	0.022	0.334581	366.773	33.4	0.683679	0.028733
Shanghai	2014	27111.7	2.09675	1.21565	183.3	97370	7.81076	0.893	10.8156	0.271254	9.46846	0.0246	0.394756	861.955	17.8	1.87025	0.0205368
Sichuan	2014	11623.2	0.937194	0.151119	576.1	35128	9.00442	0.4651	8.3476	0.0906074	12.6435	0.0362	0.434283	449.329	23.2	0.790924	0.0163206
Tianjin	2014	18668	1.5583	0.522947	235.15	105231	7.26473	0.8255	10.5044	0.228488	9.6872	0.0143	0.301312	464.687	22.1	1.00819	0.035395
Xinjiang	2014	14289.3	1.33383	0.183303	205.6	40648	7.75148	0.4679	9.18006	0.132471	12.0752	0.0342	0.262739	49.1587	31.7	0.958708	0.0124911
Yunnan	2014	11570.2	0.996552	0.141926	373.78	27264	8.44527	0.4121	7.78661	0.0680948	12.3476	0.0275	0.361533	85.9297	24.4	1.04939	0.0124016
Zhejiang	2014	14868.8	0.958733	0.542886	869.95	73002	8.68101	0.6496	9.05748	0.151009	11.6645	0.063	0.443962	907.85	67.6	1.00238	0.0166081
Chongqing	2014	13119.1	2.39816	0.411017	190.58	47850	8.0206	0.5974	8.95551	0.128573	11.755	0.0156	0.400397	201.853	5	1.02197	0.0227261
Anhui	2015	12253	1.04051	0.135418	411.36	35996.6	8.70135	0.5097	8.74088	0.117283	12.1385	0.0288	0.508543	431.751	17.9	0.78581	0.0188114
Beijing	2015	61344	2.16315	0.864497	439.33	106497	7.69074	0.8671	12.1464	0.42335	9.99356	0.0167	0.533222	1384.02	10	4.03547	0.0275849
Fujian	2015	15174	1.52719	0.404791	377.95	67965.5	8.29004	0.6322	8.82325	0.13002	11.5578	0.0325	0.472405	392.93	44.7	0.826411	0.0190375
Gansu	2015	15537.9	5.35439	0.0729397	171.12	26165.3	7.8332	0.4424	8.38882	0.125192	11.8498	0.0193	0.403089	82.7203	4.1	1.33939	0.0178543
Guangdong	2015	17823.4	0.71555	0.87251	1292.68	67503	9.36546	0.6951	9.43773	0.119858	12.2831	0.0933	0.416505	1798.17	34.7	1.13001	0.0158962
Guangxi	2015	15489	2.45496	0.189377	314.12	35190	8.47866	0.4799	8.63973	0.0920779	11.6784	0.0234	0.343478	105.912	24.7	0.84485	0.0156138
Guizhou	2015	15414.2	3.99569	0.0724775	254.41	29847.2	8.21825	0.4296	7.74061	0.0845391	12.1357	0.0206	0.468951	62.3196	10.7	1.13653	0.0135081
Hainan	2015	16967.7	10.7304	0.234938	70.69	40818	6.85118	0.5491	9.14268	0.108534	10.1984	0.0048	0.380635	16.9685	1.3	2.25186	0.0193591
Hebei	2015	13828.7	1.26397	0.107645	978.65	40255	8.90178	0.5167	8.9881	0.102077	12.1257	0.0558	0.314281	350.871	54.2	0.832688	0.0160541
Henan	2015	12572.3	0.682176	0.124191	836.73	39122.6	9.17998	0.4702	8.78222	0.0874354	12.4315	0.0506	0.41824	435.043	33	0.83021	0.0182133
Heilongjiang	2015	14960.9	2.68794	0.0867636	299.11	39461.6	8.16877	0.6047	9.31843	0.132836	12.0029	0.0153	0.296413	157.668	19.3	1.59482	0.0208317
Hubei	2015	14859.2	1.26568	0.0960128	428.31	50653.8	8.6742	0.5718	9.28219	0.149869	12.4411	0.0292	0.502464	561.741	15.8	0.943215	0.0241123
Hunan	2015	11137.4	1.34806	0.0631451	457.79	42753.9	8.7971	0.5079	9.24879	0.118907	12.3753	0.0254	0.388946	412.669	26.1	0.996019	0.0178479
Jilin	2015	18523.8	1.88301	0.0836058	275.21	51086	7.86825	0.5764	9.34025	0.131684	11.4858	0.0115	0.253977	141.409	12.1	0.779527	0.0242144
Jiangsu	2015	17764.5	0.587923	0.484618	1070.12	87995	9.02582	0.6749	9.44193	0.164191	11.9754	0.0898	0.380939	1801.23	62.2	1.06371	0.0206344
Jiangxi	2015	13608.3	1.45159	0.157908	286.21	36724	8.40849	0.523	8.82168	0.105709	11.9616	0.0191	0.383872	173.182	14.8	0.777409	0.0219507
Liaoning	2015	13202.3	1.33852	0.208447	478.94	65354.4	8.37517	0.6805	9.77675	0.169306	11.6983	0.0349	0.291772	363.397	19	1.01541	0.0231823
Inner Mongolia	2015	18337.4	0.563329	0.0444689	334.9	71100.5	7.79975	0.6209	9.28925	0.161444	12.0747	0.0447	0.230126	136.062	43.9	0.801449	0.0172462
Ningxia	2015	27782.2	4.75038	0.0799843	88.87	43805	6.52796	0.5698	8.82118	0.152419	10.4115	0.0154	0.357102	25.4842	10.4	0.93825	0.0168139
Qinghai	2015	19651.3	3.91552	0.0498486	63.12	41252	6.35784	0.5167	7.47394	0.104504	11.2331	0.0116	0.287375	11.5843	4.9	0.828959	0.00995841
Shandong	2015	12341	0.575756	0.237864	1351.83	64168.3	9.19685	0.5697	8.97979	0.126324	12.4816	0.0899	0.342065	1427.19	94.6	0.967832	0.0192642
Shanxi	2015	11795.6	2.18282	0.0716259	414.68	34918.7	8.16593	0.5587	9.56493	0.137421	11.8562	0.0305	0.418682	132.527	27.9	1.30703	0.0210357
Shaanxi	2015	14283.1	2.09784	0.105404	386.02	47626	8.25479	0.5474	9.51334	0.177425	12.044	0.0215	0.380598	393.173	28	0.808412	0.0285931
Shanghai	2015	30081.9	1.99356	1.11372	208.65	103796	7.8071	0.8853	10.9157	0.286961	9.48759	0.0247	0.461946	936.144	21.2	2.13022	0.0208146
Sichuan	2015	13057	0.823609	0.106087	676.09	36775	9.0114	0.4827	8.39548	0.109947	12.6622	0.035	0.460332	502.876	11.8	0.990912	0.0169338
Tianjin	2015	20415.3	1.4319	0.430397	234.68	107960	7.2717	0.8288	10.4958	0.233308	9.71414	0.0141	0.239639	510.184	24	1.11954	0.0356396
Xinjiang	2015	19382	1.12228	0.13138	232.32	40036	7.77695	0.4878	9.0275	0.145493	12.091	0.0379	0.297014	52.001	15.8	1.1593	0.0127749
Yunnan	2015	14711.3	0.530943	0.112005	429.86	28806	8.44741	0.4293	8.00954	0.0948014	12.3716	0.0253	0.469249	109.357	21.6	1.135	0.0131797
Zhejiang	2015	16515.9	0.88058	0.503634	976.99	77643.7	8.69701	0.6632	8.91382	0.146631	11.6786	0.0624	0.440948	1011.18	58.6	1.0827	0.0165606
Chongqing	2015	14110	2.4963	0.295095	231.64	52321	8.02943	0.6147	8.88371	0.125595	11.8533	0.0154	0.487845	247.001	6	1.0606	0.0233414
Anhui	2016	12786.1	0.97322	0.120865	511.45	39561	8.705	0.5262	8.51778	0.0937052	12.1939	0.03	0.518793	475.133	41.5	0.847457	0.0189791
Beijing	2016	55687.7	2.04613	0.730623	452.04	118198	7.69394	0.8676	12.3891	0.45462	9.99998	0.0171	0.511701	1484.58	9.9	4.16526	0.0272979
Fujian	2016	16151.7	1.30851	0.361564	435.31	74707	8.29804	0.6439	8.67495	0.115232	11.5783	0.0329	0.475624	454.292	22.6	0.876567	0.0188345
Gansu	2016	18053.4	5.2842	0.0630338	207.41	27643	7.83201	0.4607	8.39843	0.107166	11.8709	0.0178	0.414451	86.985	11	1.47141	0.018143
Guangdong	2016	20398.3	0.681587	0.784785	1485.17	74016	9.38497	0.7015	9.55005	0.138303	12.2926	0.0939	0.411888	2035.14	26.5	1.1977	0.0158959
Guangxi	2016	14374.2	2.28252	0.172705	375.81	38027	8.48818	0.4924	8.71863	0.0798508	11.6998	0.0228	0.34665	117.749	13	0.875934	0.0166828
Guizhou	2016	15586.1	3.42807	0.0321469	310.62	33246	8.23164	0.4556	7.73016	0.0701089	12.1633	0.0208	0.479922	73.4006	5.7	1.12667	0.0152723
Hainan	2016	16815.3	9.54894	0.185976	82.87	44347	6.8638	0.567	9.06679	0.0973426	10.2477	0.0048	0.381748	21.7095	1.6	2.42718	0.0193182
Hebei	2016	16151.5	1.26727	0.0966721	1143.78	43062	8.90585	0.5387	8.92044	0.103068	12.1465	0.0546	0.317781	383.427	24.8	0.873093	0.0164895
Henan	2016	12601.2	0.625697	0.116876	992.37	42575	9.18789	0.4878	8.76597	0.0796008	12.4967	0.05	0.426828	494.188	65.2	0.877255	0.0191731
Heilongjiang	2016	14942.2	2.58498	0.071401	344.29	40432	8.14989	0.6109	9.31913	0.134735	12.0107	0.015	0.311586	152.505	17.4	1.88946	0.0212491
Hubei	2016	16816.2	1.11841	0.0800946	519.69	55665	8.68016	0.5857	9.24426	0.139249	12.4691	0.0295	0.508241	600.042	36.9	0.979344	0.0238206
Hunan	2016	12281.8	1.19575	0.0552486	544.16	46382	8.79861	0.527	9.29897	0.116462	12.3812	0.025	0.396179	468.842	12.7	1.09674	0.0184909
Jilin	2016	17517.4	1.90227	0.0829473	315	53868	7.85049	0.5875	9.46519	0.141491	11.5375	0.0112	0.258033	139.667	9.8	0.895557	0.02502
Jiangsu	2016	19057.2	0.522544	0.437133	1245.83	96887	9.03372	0.6893	9.4405	0.166124	11.9659	0.0914	0.382648	2026.87	74.8	1.11762	0.0208311
Jiangxi	2016	14303.7	1.27616	0.143727	349.06	40400	8.41094	0.5399	8.70447	0.089761	11.9948	0.0198	0.389129	207.309	10.4	0.879426	0.0231083
Liaoning	2016	12768.3	1.95013	0.258435	553.39	50791	8.37263	0.6887	9.91721	0.180191	11.7003	0.0341	0.38644	372.716	19.4	1.33239	0.0230811
Inner Mongolia	2016	18298.3	0.618659	0.0426511	379.95	72064	7.79811	0.634	9.59418	0.182795	12.1862	0.0436	0.243594	147.512	40.6	0.927919	0.0179269
Ningxia	2016	27272.7	4.4022	0.0681818	103.63	47194	6.54391	0.5874	9.08042	0.153743	10.4323	0.0148	0.356815	29.9269	24.2	0.966482	0.016856
Qinghai	2016	24694.5	3.20188	0.0394848	72.96	43531	6.36647	0.5355	7.74634	0.0969221	11.2719	0.0107	0.299282	13.9977	9.6	0.88107	0.0106289
Shandong	2016	12892.1	0.626323	0.228838	1550.65	68733	9.20764	0.5913	8.97213	0.122799	12.4902	0.0902	0.345201	1566.09	126.4	1.01302	0.0200128
Shanxi	2016	13910	1.90075	0.084802	472.94	35532	8.16451	0.5727	9.6383	0.135653	11.864	0.0301	0.436707	132.624	30.1	1.43898	0.0215221
Shaanxi	2016	14413.1	1.92798	0.102537	440.26	51015	8.26204	0.5639	9.20757	0.127873	12.058	0.0227	0.395921	419.555	19.5	0.865584	0.0277814
Shanghai	2016	30292.8	2.05361	1.02248	242.66	116562	7.81076	0.89	11.0096	0.300457	9.49492	0.0249	0.446727	1049.32	51.9	2.33907	0.0208627
Sichuan	2016	12236.8	0.848653	0.0994418	786.03	40003	9.01809	0.5	8.25463	0.089934	12.6889	0.0352	0.471229	561.419	11.6	1.1567	0.0175319
Tianjin	2016	19581.5	1.51404	0.381245	234.39	115053	7.27448	0.8327	10.6906	0.256108	9.72699	0.0135	0.234163	537.322	10.4	1.33316	0.0356093
Xinjiang	2016	18188.4	0.865447	0.121408	266.39	40564	7.79482	0.5042	9.02941	0.137281	12.1122	0.0388	0.311429	56.6301	14.6	1.19378	0.0131744
Yunnan	2016	14931.8	0.919008	0.0893925	498.07	31093	8.45041	0.4464	7.95443	0.0869212	12.3802	0.0236	0.488403	132.762	12.7	1.21317	0.0140388
Zhejiang	2016	18289.2	0.865054	0.473137	1104.23	84916	8.71144	0.6772	9.05636	0.151886	11.6873	0.0648	0.442668	1130.63	60.2	1.13669	0.0164055
Chongqing	2016	15093.7	2.09864	0.234958	278.64	58502	8.04238	0.6333	9.00531	0.126126	11.87	0.0155	0.492001	302.183	3.7	1.08096	0.0235523
Anhui	2017	14389.8	1.06626	0.135	612.37	43401.4	8.70897	0.5429	8.55774	0.095217	12.2224	0.0305	0.530343	564.92	25.8955	0.903352	0.0189434
Beijing	2017	63805.4	2.01675	0.780905	466.61	128994	7.69348	0.8693	12.6651	0.476097	10.009	0.0169	0.497367	1579.65	15.6666	4.23668	0.0270227
Fujian	2017	19164.8	1.17937	0.3588	491.72	82677	8.31017	0.6578	9.08258	0.150759	11.59	0.0335	0.478337	543.089	14.7394	0.951701	0.0184745
Gansu	2017	19841.8	5.65522	0.0436821	240.86	28496.5	7.83281	0.4812	8.59719	0.139001	11.8654	0.0185	0.429791	88.407	7.4957	1.57638	0.0184847
Guangdong	2017	24149.2	0.643358	0.760192	1679	80932	9.40434	0.7074	9.69687	0.140362	12.2995	0.0945	0.407987	2343.63	42.0272	1.26514	0.0158617
Guangxi	2017	16124.8	2.3091	0.21097	450.61	38102	8.49842	0.5059	8.71445	0.0765433	11.722	0.0229	0.379954	142.179	7.5847	1.09976	0.0176629
Guizhou	2017	17781.2	3.15328	0.0406993	374.34	37956.1	8.24355	0.4776	8.09331	0.0957143	12.1776	0.022	0.476294	95.8815	5.336	1.12017	0.0165046
Hainan	2017	17942.1	9.04409	0.156959	97.94	48430	6.87936	0.5804	9.41585	0.131192	10.3315	0.0048	0.387537	23.1099	3.4253	2.51252	0.0190883
Hebei	2017	17134.7	1.15319	0.0989568	1279.4	45387	8.91045	0.5574	9.08584	0.0998764	12.1637	0.0546	0.327446	452.031	34.2738	0.94913	0.0171261
Henan	2017	13742	0.593291	0.117645	1155.8	46674	9.19309	0.5056	8.89423	0.0865854	12.498	0.0502	0.432949	582.054	50.4559	0.914833	0.0203954
Heilongjiang	2017	15379.9	2.66122	0.0804611	385.96	41916	8.13124	0.619	9.36322	0.133807	12.0197	0.0147	0.319279	146.59	9.122	2.18609	0.0215995
Hubei	2017	16842.5	1.04373	0.0881838	605.67	60199	8.68339	0.5988	9.34567	0.162006	12.5043	0.0296	0.522004	700.625	17.4632	1.06901	0.0237283
Hunan	2017	13945.7	1.27972	0.0717606	630.42	49558	8.79981	0.5462	9.39575	0.118128	12.3872	0.0251	0.406858	568.531	8.609	1.18477	0.0191951
Jilin	2017	17973.1	1.6385	0.0837754	349.8	54838	7.83439	0.5971	9.50623	0.148197	11.5511	0.0111	0.267142	128.007	9.0702	0.978874	0.0254898
Jiangsu	2017	20274.8	0.479403	0.464519	1401.9	107150	9.03872	0.7018	9.439	0.172867	11.9734	0.0921	0.382186	2260.06	44.7999	1.1168	0.0209887
Jiangxi	2017	14680.6	1.24873	0.149637	412.75	43424.4	8.41427	0.557	8.71638	0.0843301	11.9971	0.0205	0.405772	255.803	10.6395	0.887317	0.0232385
Liaoning	2017	13252.9	1.79205	0.287257	620.99	53526.7	8.36916	0.6949	9.92787	0.173394	11.7175	0.0339	0.371495	429.882	13.0471	1.33777	0.0227503
Inner Mongolia	2017	18654.1	0.776953	0.0581946	439.36	63764	7.79688	0.646	9.5245	0.181266	12.2032	0.0458	0.288428	132.328	42.1211	1.25737	0.0184173
Ningxia	2017	25081	3.93686	0.09881	118.77	50765	6.5582	0.6095	9.128	0.157168	10.4505	0.0155	0.364071	38.9357	8.5551	1.02012	0.0171704
Qinghai	2017	25439	4.44875	0.0168678	82.38	44047	6.37332	0.5545	7.96743	0.116526	11.3009	0.0109	0.321126	17.9109	1.5285	1.05299	0.011429
Shandong	2017	13769.6	0.610366	0.245917	1736.4	72807.1	9.21363	0.6079	9.06135	0.132627	12.5084	0.0861	0.351459	1753.01	113.1	1.05816	0.0200872
Shanxi	2017	13659.8	1.55306	0.074729	533.7	42060	8.16337	0.5859	9.86209	0.149225	11.8696	0.0316	0.390156	148.235	51.5241	1.18461	0.0217372
Shaanxi	2017	16115.4	1.90045	0.123953	495.03	57266.3	8.26976	0.5807	9.24239	0.152812	12.0691	0.0237	0.393227	460.936	17.2274	0.852207	0.0273917
Shanghai	2017	33711.7	1.89487	1.04958	274.38	126634	7.81035	0.891	11.4061	0.340297	9.49717	0.0242	0.447214	1205.21	44.824	2.27117	0.0208807
Sichuan	2017	13983	0.731391	0.124347	884.86	44651.3	9.02268	0.5178	8.4976	0.106894	12.7067	0.035	0.470641	637.85	12.6934	1.28347	0.0180928
Tianjin	2017	23422.2	1.46131	0.411019	242.51	118944	7.25134	0.8357	11.0099	0.288503	9.71306	0.0128	0.226986	458.723	7.8305	1.42049	0.0365014
Xinjiang	2017	17207.8	0.82827	0.127619	300.32	44941	7.81601	0.519	9.45796	0.180863	12.1299	0.0317	0.29864	56.9519	13.4775	1.15432	0.0139534
Yunnan	2017	15424.5	0.516489	0.0966866	568.11	34221	8.45383	0.4629	8.12667	0.0850779	12.3989	0.0244	0.500406	157.76	5.9617	1.26238	0.0150406
Zhejiang	2017	20113.3	0.754748	0.49288	1227.1	92057	8.72745	0.6891	9.1275	0.155763	11.6961	0.0665	0.44663	1266.34	36.9011	1.24155	0.0162455
Chongqing	2017	15226	2.19889	0.231497	320.14	63442	8.05325	0.65	9.13603	0.136492	11.9042	0.0157	0.502937	364.631	6.0702	1.11409	0.0237551
Anhui	2018	15466.4	1.00728	0.138582	707.63	47711.7	8.7121	0.5565	8.8107	0.122682	12.2493	0.0309	0.538418	648.954	19.9045	0.977214	0.0187477
Beijing	2018	58805	2.00327	0.900264	478.49	140211	7.69257	0.8709	12.6754	0.48655	10.0104	0.0166	0.47567	1870.77	1.9384	4.34758	0.0271411
Fujian	2018	19471.4	1.25089	0.346371	544.2	91197.2	8.31972	0.6698	8.92034	0.133389	11.5982	0.0335	0.47979	642.793	16.4162	0.93962	0.0188197
Gansu	2018	20701	5.2912	0.048254	265.57	31336.1	7.83003	0.4969	8.39849	0.125926	11.8722	0.0187	0.416635	97.0537	6.7193	1.62098	0.0192294
Guangdong	2018	25877.3	0.553841	0.734679	1861.1	86412	9.42125	0.7181	9.56312	0.124083	12.2909	0.0916	0.408799	2704.7	27.349	1.29625	0.0158987
Guangxi	2018	13854.6	2.01422	0.202569	531.74	41489.2	8.50654	0.5182	8.70282	0.0706991	11.7397	0.0247	0.376539	144.853	5.8273	1.14707	0.0190464
Guizhou	2018	19490	2.83541	0.0339792	436.19	41243.6	8.24853	0.4954	8.0302	0.092985	12.1905	0.0215	0.479857	121.615	6.6125	1.19735	0.0179888
Hainan	2018	22465.1	9.32846	0.174383	109.66	51955.3	6.88959	0.5913	9.73238	0.166501	10.4638	0.0047	0.383419	26.8723	0.3576	2.49697	0.0192647
Hebei	2018	17338.5	1.07425	0.0990505	1411.5	47772.2	8.91274	0.5733	9.09406	0.111986	12.1718	0.0531	0.332513	499.741	98.7539	1.03691	0.0180801
Henan	2018	14225.6	0.501333	0.114036	1318.3	50152.2	9.19665	0.5224	8.92672	0.0937418	12.5009	0.0495	0.442568	671.519	33.8292	0.986244	0.021703
Heilongjiang	2018	16211.7	2.40473	0.106925	425.79	43274.4	8.10983	0.6346	9.47239	0.138898	12.0264	0.0141	0.322401	134.987	7.3141	2.31453	0.0220043
Hubei	2018	17188.1	1.0539	0.0887242	690.79	66615.7	8.68558	0.61	9.47037	0.155644	12.5247	0.03	0.523241	822.05	13.7434	1.09603	0.0243069
Hunan	2018	14860.4	1.15672	0.0844288	722.34	52948.6	8.80011	0.5609	9.3161	0.11879	12.3886	0.0253	0.415483	658.273	7.0505	1.30686	0.0199974
Jilin	2018	18319.3	1.83967	0.0907766	380.86	55610.9	7.81763	0.6085	9.41813	0.135826	11.5655	0.0109	0.270243	115.025	2.8298	1.17036	0.0265027
Jiangsu	2018	20461.9	0.43181	0.474471	1531.4	115168	9.04145	0.7119	9.30232	0.149246	11.975	0.0888	0.383092	2504.43	81.1733	1.14441	0.0213862
Jiangxi	2018	17446.8	1.04158	0.145044	478.52	47433.9	8.41472	0.5734	8.87933	0.0991111	11.995	0.0207	0.411452	310.691	20.5246	0.961663	0.0233636
Liaoning	2018	14160.3	1.52448	0.299566	687.38	58007.5	8.36428	0.7026	9.88988	0.166487	11.7197	0.0334	0.359972	460.08	6.9238	1.32238	0.0224472
Inner Mongolia	2018	19008.9	0.761353	0.0600541	488.34	68302	7.79235	0.6551	9.60504	0.193276	12.2192	0.0486	0.280655	129.219	34.1327	1.28217	0.0187979
Ningxia	2018	25120.9	2.58039	0.0674489	131.67	54094.2	6.56527	0.6215	8.65693	0.131579	10.4746	0.0154	0.358984	45.5793	7.9088	1.07563	0.0176413
Qinghai	2018	33795	2.83021	0.0167945	91.05	47689.5	6.37502	0.5727	8.21947	0.144248	11.3161	0.0107	0.314076	17.2951	2.3118	1.0826	0.0119741
Shandong	2018	14528.4	0.565306	0.25303	1910.3	76267.3	9.21801	0.6146	8.94434	0.127994	12.5269	0.0857	0.359362	1643.33	67.5118	1.12591	0.020252
Shanxi	2018	13885.4	1.51791	0.0816934	588.35	45328	8.16109	0.5985	9.7713	0.155436	11.8729	0.0313	0.387874	175.782	38.7185	1.26789	0.0218612
Shaanxi	2018	16032.1	1.73748	0.144339	554.94	63477.5	8.27665	0.5965	9.47276	0.174218	12.0846	0.0231	0.389156	532.42	16.7776	0.859601	0.0268331
Shanghai	2018	36405.5	1.64024	1.04421	302.14	134982	7.814	0.8913	11.194	0.316962	9.48086	0.0227	0.455167	1359.2	8.0827	2.34707	0.0209211
Sichuan	2018	14907.1	0.67241	0.146281	975.38	48883.2	9.02654	0.535	8.61237	0.129196	12.7117	0.0356	0.475457	737.081	16.3097	1.36587	0.0188044
Tianjin	2018	22865.2	1.31639	0.431168	250.11	120711	7.23201	0.8395	10.9863	0.282909	9.69626	0.0125	0.224949	492.4	7.2449	1.44906	0.0378416
Xinjiang	2018	18182.5	0.967516	0.108489	329.21	49474.7	7.83201	0.5401	9.30906	0.172299	12.1498	0.0389	0.281095	64.3135	14.8555	1.13428	0.0148787
Yunnan	2018	15333.3	0.668146	0.110498	620.72	37136.3	8.45596	0.4744	8.20534	0.0993604	12.4409	0.0243	0.514359	187.298	9.8665	1.21091	0.016259
Zhejiang	2018	20779.5	0.79466	0.509118	1346.5	98643.4	8.74401	0.7002	9.17281	0.158883	11.7007	0.0657	0.447743	1445.69	35.308	1.30709	0.0162514
Chongqing	2018	15457.6	2.11916	0.25678	362.59	65932.7	8.05928	0.6661	9.19054	0.151908	11.9671	0.0162	0.525713	410.209	4.9057	1.27943	0.0241167
Anhui	2019	15505.5	0.764784	0.127751	794.26	58495.6	8.71473	0.5702	8.78048	0.121993	12.2936	0.0317	0.481277	754.029	27.0493	1.22966	0.0203734
Beijing	2019	64022.1	1.70813	0.81222	497.03	164222	7.69166	0.8735	12.782	0.504859	10.0153	0.0161	0.425874	2233.59	0.7308	5.16924	0.0274678
Fujian	2019	20864.1	0.950093	0.31423	590.51	107139	8.32773	0.6787	8.72107	0.112087	11.6063	0.0331	0.445732	753.747	12.7645	0.933694	0.0208178
Gansu	2019	19484.7	5.33313	0.0436786	290.91	32994.6	7.82764	0.507	8.41168	0.119277	11.928	0.0178	0.424429	110.245	4.8765	1.67879	0.0209226
Guangdong	2019	30479.9	0.535787	0.666329	2037.2	94172	9.4326	0.7265	9.64098	0.143899	12.3027	0.0924	0.398917	3098.49	31.7016	1.37264	0.0164463
Guangxi	2019	14919.8	1.86616	0.221606	613.4	42964	8.51359	0.5298	8.96589	0.0945635	11.7584	0.0263	0.386159	167.132	4.862	1.52202	0.021606
Guizhou	2019	21355.5	2.54336	0.0270199	487.45	46433	8.25531	0.5148	7.90316	0.0832067	12.2294	0.0213	0.44535	144.685	8.9572	1.3915	0.0198998
Hainan	2019	24119.5	8.41275	0.170909	117.91	56506.8	6.90274	0.5937	9.48404	0.147015	10.5481	0.0049	0.367513	29.9096	0.6258	2.84755	0.0208466
Hebei	2019	17479.2	1.12719	0.114063	1518.9	46347.9	8.91557	0.5877	9.19914	0.113153	12.1909	0.0532	0.36991	566.728	37.3871	1.32297	0.0197928
Henan	2019	14933.7	0.525854	0.104889	1472	56387.8	9.20039	0.5401	9.07066	0.107432	12.5056	0.0464	0.432666	793.037	42.4763	1.10219	0.0234284
Heilongjiang	2019	16814.6	3.31248	0.137378	463.57	36182.8	8.08795	0.6462	9.50215	0.143685	12.0359	0.0137	0.411667	146.553	3.185	1.8851	0.0239066
Hubei	2019	18960.2	0.946315	0.0860434	772.35	77386.5	8.68727	0.6183	9.44774	0.147042	12.5743	0.0305	0.495814	957.882	13.3861	1.20012	0.0253218
Hunan	2019	15466.7	1.1771	0.109068	807.96	57540.3	8.80087	0.5745	9.47347	0.132141	12.3907	0.0257	0.419699	787.164	5.4788	1.41555	0.0211914
Jilin	2019	18200.6	2.35062	0.111207	408.08	43475	7.80303	0.6163	9.42184	0.129426	11.5774	0.0108	0.359254	148.383	6.7771	1.52478	0.0286007
Jiangsu	2019	20079.1	0.44233	0.435878	1639.9	123607	9.04417	0.7247	9.55905	0.175583	11.9825	0.0864	0.378118	2779.52	59.9923	1.15347	0.0221287
Jiangxi	2019	20454	0.999988	0.141801	537.77	53164	8.41538	0.5907	9.16844	0.121418	12.2507	0.0212	0.406669	384.309	20.1243	1.07498	0.0251318
Liaoning	2019	14721.9	1.63831	0.291677	750.63	57191	8.36101	0.7121	9.89417	0.171501	11.7342	0.0331	0.388229	508.46	12.1547	1.38496	0.0243428
Inner Mongolia	2019	20578.1	0.510257	0.0638828	530.39	67852.1	7.78945	0.6646	9.7699	0.205525	12.2361	0.0504	0.293455	147.809	25.4401	1.25101	0.0195459
Ningxia	2019	25557	2.13286	0.0642209	143.17	54217	6.57508	0.6363	8.79826	0.141381	10.5071	0.015	0.373325	54.5051	6.2335	1.18875	0.0188533
Qinghai	2019	40453.3	3.1716	0.0126718	99.64	48981.5	6.38012	0.5878	8.15846	0.137534	11.3357	0.0099	0.319796	20.568	3.8902	1.29709	0.0124037
Shandong	2019	17454.8	0.56403	0.288293	2092.4	70652.6	9.22088	0.6186	8.94641	0.133989	12.5437	0.0858	0.411597	1494.72	95.4348	1.32953	0.0216103
Shanxi	2019	15909	1.77561	0.0850088	640.82	45724	8.15966	0.6129	9.77843	0.151506	11.8795	0.0312	0.41291	191.221	42.6034	1.17386	0.0229341
Shaanxi	2019	16331.6	1.63571	0.13649	609.24	66649	8.27995	0.6128	9.44989	0.137066	12.1011	0.0264	0.395957	584.575	29.461	0.986704	0.028448
Shanghai	2019	35993.2	1.47883	0.892983	321.27	157279	7.81642	0.8922	11.1043	0.307348	9.47613	0.0216	0.415345	1524.55	29.9377	2.69461	0.0212247
Sichuan	2019	16775	0.559703	0.145619	1058.7	55774	9.03014	0.5536	8.76415	0.14136	12.7281	0.0363	0.457849	870.952	12.326	1.40759	0.0198987
Tianjin	2019	19355.7	1.71714	0.521611	259.43	90370.6	7.23346	0.8431	11.0169	0.288679	9.68855	0.0121	0.299072	462.972	12.5944	1.80108	0.0389434
Xinjiang	2019	18542.7	0.600039	0.120279	362.41	54280	7.84737	0.5551	9.09325	0.148769	12.1768	0.0396	0.266013	64.1033	14.9567	1.46384	0.0166849
Yunnan	2019	15514	0.379189	0.100082	681.57	47944	8.45829	0.4867	8.33501	0.112775	12.4777	0.025	0.437405	220.045	11.9331	1.53544	0.0183291
Zhejiang	2019	23788.3	0.641493	0.494802	1459.2	107624	8.76014	0.7158	9.28247	0.164486	11.7102	0.0649	0.438541	1669.8	34.065	1.26805	0.0168579
Chongqing	2019	16021.9	1.78861	0.245332	403.3	75828	8.06715	0.6824	9.26916	0.154185	12.0684	0.016	0.492748	469.571	3.7461	1.32228	0.0261877
Anhui	2020	14616.7	0.691613	0.140346	869.01	63426	8.71686	0.5833	9.35	0.1654	12.3736	0.0323	0.473984	883.183	24.3546	1.26497	0.0224154
Beijing	2020	56861.4	1.71334	0.642861	507.07	164889	7.6912	0.8755	12.64	0.4198	10.0107	0.0152	0.379928	2326.58	0.5122	5.29682	0.0278148
Fujian	2020	19765.7	1.01622	0.319839	631.86	105818	8.33351	0.6875	9.66	0.157	11.6093	0.0331	0.424256	842.407	17.5766	1.02528	0.0227635
Gansu	2020	16113.6	5.272	0.0423014	319.66	35995	7.82445	0.5223	9.13	0.116	11.9573	0.0183	0.402852	109.644	3.3844	1.7414	0.0232332
Guangdong	2020	29113.1	0.544018	0.635202	2191.4	88210	9.44336	0.7415	10.38	0.1438	12.3099	0.0922	0.363015	3479.88	23.547	1.43937	0.0190132
Guangxi	2020	13176.2	2.04218	0.219206	687.05	44309	8.52099	0.542	9.54	0.1415	11.7878	0.027	0.353437	173.23	3.5534	1.61671	0.0235937
Guizhou	2020	18169.1	2.28827	0.0306087	532.13	46267	8.2579	0.5315	8.75	0.1242	12.239	0.0211	0.439422	161.709	15.4911	1.46098	0.0217794
Hainan	2020	30029.5	7.88791	0.169396	129.25	55131	6.91968	0.6027	10.1	0.1392	10.6007	0.0048	0.356916	36.6252	0.0476	3.16619	0.0227334
Hebei	2020	17092.8	1.25413	0.122819	1606.5	48564	8.91785	0.6007	9.84	0.2694	12.2295	0.0524	0.3509	634.372	12.9336	1.37745	0.0215005
Henan	2020	13967.9	0.579667	0.12199	1602.4	55435	9.20442	0.5543	9.79	0.1488	12.5072	0.0452	0.409163	901.274	14.4548	1.17017	0.0250698
Heilongjiang	2020	17606.4	3.15947	0.111939	501.76	42635	8.0618	0.6561	9.93	0.1736	12.0324	0.0135	0.371741	173.161	4.0805	1.94537	0.026036
Hubei	2020	18267	0.956277	0.0988286	840.09	74440	8.65609	0.6289	10.02	0.1479	12.5763	0.0285	0.413984	1005.28	19.8108	1.3092	0.028144
Hunan	2020	14675	1.10824	0.116691	885.85	62900	8.80162	0.5876	9.88	0.1451	12.3931	0.0257	0.389122	898.7	3.3508	1.35549	0.0227288
Jilin	2020	15816.4	2.12617	0.103797	435.75	50800	7.78281	0.6264	10.17	0.1822	11.5885	0.0107	0.310609	159.51	0.8063	1.48677	0.0303025
Jiangsu	2020	20415.5	0.445414	0.431663	1742.1	121231	9.04511	0.7344	10.21	0.1699	11.971	0.0849	0.361044	3005.93	53.1335	1.21999	0.0237667
Jiangxi	2020	19864	1.08114	0.155787	588.56	56871	8.41605	0.6044	9.7	0.155	12.2579	0.0217	0.403706	430.719	9.3009	1.1155	0.0274835
Liaoning	2020	14927	1.77902	0.260438	819.24	58872	8.35585	0.7214	10.34	0.184	11.7822	0.0323	0.356795	549.005	9.802	1.42852	0.0268108
Inner Mongolia	2020	21309.3	0.72765	0.0604846	568.74	72062	7.78447	0.6748	10.08	0.1866	12.2559	0.0519	0.274226	161.07	15.4407	1.23276	0.0202516
Ningxia	2020	26401.3	2.65677	0.0313594	155.08	54528	6.58064	0.6496	9.81	0.1095	10.516	0.0138	0.331943	59.64	6.0458	1.22662	0.0203438
Qinghai	2020	35853.4	4.89168	0.00763667	108.41	50819	6.38519	0.6008	8.85	0.1102	11.3519	0.0099	0.291857	21.3155	0.2897	1.33625	0.0124976
Shandong	2020	17556.5	0.556934	0.302026	2267.9	72151	9.22671	0.6305	9.75	0.1541	12.5666	0.0924	0.399951	1681.89	51.9487	1.36841	0.0225428
Shanxi	2020	17773	1.36189	0.085349	687.57	50528	8.15766	0.6253	10.45	0.1869	11.8798	0.0312	0.382185	211.055	28.491	1.17646	0.0241257
Shaanxi	2020	16825.6	1.6613	0.143832	663.98	66292	8.28274	0.6266	10.26	11.7496	12.1044	0.0232	0.366891	632.331	19.4957	1.10465	0.0305954
Shanghai	2020	35810.6	1.58737	0.897978	347.59	155768	7.81923	0.893	11.81	0.1734	9.46627	0.021	0.411686	1615.69	9.0711	2.75111	0.021732
Sichuan	2020	17090.1	0.588163	0.165913	1139.3	58126	9.03253	0.5673	9.24	0.1327	12.885	0.0381	0.428506	1055.28	24.4414	1.4496	0.0215136
Tianjin	2020	20284	2.26247	0.520718	279.67	101614	7.2349	0.847	11.29	0.3387	9.70571	0.0116	0.2544	485.012	7.4511	1.88787	0.041251
Xinjiang	2020	22567.5	1.03786	0.106851	390.33	53593	7.85941	0.5653	10.11	0.1081	12.2511	0.0399	0.221959	61.5662	6.4729	1.49055	0.0187907
Yunnan	2020	16083.8	0.442706	0.110062	739.57	51975	8.45999	0.5005	8.82	0.1224	12.5861	0.027	0.399353	245.986	14.2339	1.52464	0.0204194
Zhejiang	2020	23507.6	0.694969	0.521529	1559.3	100620	8.77462	0.7217	9.79	0.1674	11.7206	0.0643	0.412141	1859.9	50.5097	1.36415	0.0177604
Chongqing	2020	15340.1	1.8286	0.25982	441.54	78170	8.07371	0.6946	9.8	0.1328	12.1051	0.0158	0.471435	526.794	4.0176	1.32176	0.0285309
Anhui	2021	16046.4	0.684495	0.160833		70321	8.71817	0.5939	9.30672	0.172452	12.3775	0.0327	0.499804	1006.12	16.5279	1.24823	0.0246195
Beijing	2021	65957	1.57997	0.754618		183980	7.6912	0.875	12.5535	0.491428	10.0132	0.0148	0.369204	2629.32	0.635	4.52489	0.0281854
Fujian	2021	18815.4	0.949863	0.377364		116939	8.33974	0.697	9.53369	0.176035	11.6176	0.0341	0.417393	968.729	12.0401	1.00787	0.0244414
Gansu	2021	16441.4	4.59434	0.0478138		41046	7.82004	0.5333	8.95245	0.172622	11.9613	0.018	0.394122	129.469	5.3787	1.56118	0.0246336
Guangdong	2021	28340.9	0.46575	0.663747		98285	9.4481	0.7463	10.1532	0.199367	12.3149	0.0946	0.355292	4002.18	38.0607	1.3769	0.0200235
Guangxi	2021	13628.9	1.90648	0.239124		49206	8.52457	0.5508	9.26884	0.1339	11.9869	0.0269	0.345117	199.457	11.96	1.53122	0.0262267
Guizhou	2021	20005.4	2.16785	0.0333574		50808	8.25635	0.5433	8.7829	0.147479	12.2414	0.021	0.454615	180.351	9.78	1.4132	0.0228879
Hainan	2021	24502.1	7.02857	0.227889		63707	6.92756	0.6097	9.7303	0.158812	10.6224	0.0049	0.385721	46.984	1.1091	3.2144	0.0240323
Hebei	2021	16630.1	1.13668	0.133873		54172	8.9157	0.6114	9.5219	0.141672	12.2413	0.0517	0.334475	745.494	9.5548	1.22198	0.0228831
Henan	2021	14646.5	0.494754	0.139247		59410	9.19857	0.5645	9.4464	0.139736	12.512	0.0439	0.414039	1018.84	7.5012	1.18919	0.0271824
Heilongjiang	2021	17672.2	3.01073	0.133911		47266	8.04719	0.6569	9.95248	0.183818	12.0338	0.0131	0.372526	194.583	13.1055	1.87178	0.0281314
Hubei	2021	18499.8	0.953267	0.107252		86416	8.67077	0.6409	9.86704	0.185307	12.6012	0.0297	0.431117	1160.22	13.849	1.39284	0.0291547
Hunan	2021	14182.2	1.02289	0.129855		69440	8.79815	0.5971	9.79528	0.168533	12.3964	0.0259	0.403727	1028.91	10.5596	1.30277	0.024103
Jilin	2021	16206.4	1.9058	0.11327		55450	7.77275	0.6336	10.094	0.208366	11.5963	0.0101	0.318585	183.652	3.9423	1.44987	0.0318127
Jiangsu	2021	21647.6	0.399838	0.447349		137039	9.04841	0.7394	10.0978	0.226581	11.9706	0.0854	0.366974	3438.56	9.8229	1.15627	0.0248185
Jiangxi	2021	18732.7	1.09217	0.167884		65560	8.4156	0.6146	9.45974	0.14918	12.2601	0.0224	0.412114	502.172	8.7285	1.06971	0.0298576
Liaoning	2021	14660.3	1.77472	0.279438		65026	8.34972	0.7281	10.2471	0.212674	11.7874	0.031	0.354695	600.424	12.0759	1.31005	0.0278647
Inner Mongolia	2021	21245.6	0.616779	0.0601319		85422	7.78322	0.6821	10.0661	0.228181	12.2672	0.0476	0.246674	190.06	33.0854	0.950993	0.021117
Ningxia	2021	26499.9	2.63299	0.0473448		62549	6.58617	0.6604	9.54816	0.201695	10.5341	0.0139	0.29523	70.441	6.536	1.05674	0.0222143
Qinghai	2021	36501.9	4.89402	0.0093406		56398	6.38688	0.6102	8.58224	0.16724	11.3639	0.0103	0.283224	26.7745	1.1826	1.24674	0.012984
Shandong	2021	18135.8	0.55114	0.352191		81727	9.2272	0.6394	9.53943	0.174059	12.5712	0.0888	0.40573	1944.66	37.6918	1.32219	0.0238929
Shanxi	2021	20053.7	1.33835	0.098563		64821	8.15479	0.6342	10.1566	0.20111	11.8818	0.0314	0.342948	251.889	7.6071	0.899858	0.025597
Shaanxi	2021	15800.4	1.64903	0.159431		75360	8.28248	0.6363	10.0556	0.220057	12.1195	0.0236	0.343965	700.621	6.4414	0.984539	0.0324567
Shanghai	2021	33883	1.44269	0.938435		173630	7.81964	0.893	11.7588	0.386456	9.47899	0.0211	0.418358	1819.77	11.0942	2.76572	0.0220463
Sichuan	2021	18117	0.539205	0.176496		64326	9.03265	0.5782	9.25937	0.164859	12.8965	0.0394	0.448149	1214.52	8.1009	1.42139	0.0229435
Tianjin	2021	17066.3	1.96445	0.544914		113732	7.22475	0.8488	11.2601	0.329482	9.63607	0.0118	0.24019	574.328	1.0076	1.64245	0.0424875
Xinjiang	2021	21204.8	0.578715	0.0980757		61725	7.85903	0.5726	9.63071	0.191594	12.2892	0.0424	0.224269	78.3118	11.0892	1.28367	0.0214582
Yunnan	2021	16239.2	0.511707	0.11564		57686	8.45319	0.5105	8.81675	0.143068	12.6145	0.0257	0.395325	281.939	7.1485	1.42733	0.0222618
Zhejiang	2021	23813.6	0.602438	0.562601		113032	8.78569	0.7266	9.72214	0.202003	11.7271	0.0663	0.397336	2157.69	17.5538	1.28631	0.0185061
Chongqing	2021	15758.2	1.49043	0.286408		86879	8.07465	0.7032	9.84779	0.204244	12.1233	0.0161	0.500742	603.841	2.0657	1.32206	0.0312179

## Sheet: Sheet2
政府干预程度	碳排放（万吨）	GDP（亿元）	人均受教育年限	高等教育人数比例
0.150681	10154.9	3707.96	9.98732	0.175434
0.122281	9029.51	1919.09	8.9851	0.0944457
0.0932024	31207.8	5516.76	7.73966	0.0288613
0.142645	35135.2	2029.53	8.02199	0.0373579
0.186285	13798.7	1713.81	7.75923	0.0407543
0.126251	35002.8	5033.08	8.4096	0.065233
0.153953	11845.9	2120.35	8.23973	0.0518908
0.141078	18441.6	3390.1	8.25008	0.0507302
0.135916	17817.7	5210.12	9.30154	0.113557
0.077155	24475	9456.84	7.85328	0.0413503
0.0865859	16934.2	6898.34	7.463	0.0340414
0.124372	15341.7	3246.71	6.9837	0.0248973
0.0916276	6671.87	4072.85	7.49019	0.0315853
0.130403	7100.77	2175.68	7.5516	0.0282164
0.0819766	30478.1	9195.04	7.58307	0.0355019
0.0919173	22302.9	5533.01	7.71925	0.0287623
0.124829	16403.2	3880.53	7.76514	0.0411878
0.112658	10913.7	3831.9	7.7977	0.0311748
0.109752	25005.8	12039.2	8.07464	0.0387647
0.154277	5557.95	2279.34	7.5713	0.0259183
0.141369	547.538	579.17	7.67571	0.0348844
0.134537	6745.42	1976.86	7.2756	0.0304405
0.138372	12998.2	4293.49	7.06481	0.0267601
0.242835	10600.4	1133.27	6.14826	0.0215714
0.23216	7865.16	2138.31	6.33438	0.0223027
0.174101	9369.99	2010.62	7.71224	0.0450069
0.209232	8849.19	1125.37	6.53934	0.0292186
0.337504	1718.38	300.13	6.11573	0.0358723
0.277316	0	337.44	7.03139	0.0410653
0.176537	10409.3	1491.6	7.72706	0.0563092
0.145102	10049.2	4315	10.2591	0.204925
0.12331	9350	2150.76	9.15007	0.10565
0.0958063	34712.6	6018.28	8.03266	0.046862
0.143786	42954.8	2324.8	8.24573	0.0463037
0.202775	15215.7	1940.94	7.87808	0.05644
0.126583	36272.2	5458.22	8.43976	0.0551719
0.154401	12347.3	2348.54	8.61369	0.0649804
0.14623	18270.2	3637.2	8.29897	0.0486572
0.150214	18683.2	5741.03	9.595	0.150688
0.0811035	26405.4	10606.9	7.58853	0.038256
0.093695	19510.6	8003.67	7.67559	0.057719
0.1298	16071.1	3519.72	6.98805	0.0264227
0.088988	7849.1	4467.55	7.45672	0.041975
0.139313	7401.3	2450.48	7.47915	0.0290727
0.0837574	33064.9	10275.5	8.07949	0.0567351
0.104247	24311.5	6035.48	8.07633	0.0429765
0.121389	17540.3	4212.82	7.34214	0.0385776
0.128392	11696.3	4151.54	7.91002	0.0434606
0.112652	26682.3	13502.4	8.09437	0.0515027
0.166364	5758.4	2523.73	7.62162	0.0347915
0.14833	0	642.73	7.9428	0.0358862
0.153697	7376.67	2232.86	7.4384	0.0334802
0.148491	14933.2	4725.01	7.28667	0.0374642
0.254675	11123.8	1243.43	6.73236	0.0352018
0.227813	9481.65	2312.82	6.1192	0.0199412
0.17969	10691.4	2253.39	7.43042	0.0395432
0.222406	9326.64	1232.03	6.78047	0.0305039
0.348534	1779.7	340.65	6.34843	0.0315411
0.303761	0	377.16	7.39207	0.0566298
0.223962	10836.2	1612.65	8.36641	0.0987925
0.146266	10439.1	5007.21	10.3457	0.202869
0.121054	10252.6	2578.03	9.24681	0.108586
0.0934427	39538.7	6921.29	8.37868	0.0660115
0.145588	48586.5	2855.23	8.39833	0.0538084
0.187264	19834.2	2388.38	7.76842	0.054633
0.130674	39443.6	6002.54	8.92049	0.0897158
0.153724	13979.9	2662.08	8.7026	0.0642209
0.139229	20408	4057.4	8.40916	0.0490234
0.162594	20439	6694.23	10.1257	0.166709
0.0841993	30095.1	12442.9	7.69038	0.0496371
0.0924031	21870.2	9705.02	7.76	0.0616997
0.129347	17913.9	3923.11	7.66342	0.0491233
0.0907566	9298.53	4983.67	7.58698	0.0466458
0.136103	8765.61	2807.41	8.29325	0.0628276
0.083675	40636.3	12078.1	7.8518	0.0548888
0.104343	24831.7	6867.7	7.96675	0.0320015
0.113598	19611.6	4757.45	7.92014	0.0543683
0.123122	13269.8	4659.99	8.05148	0.0470099
0.107016	30336.2	15844.6	8.00826	0.0506757
0.157244	6870.33	2821.11	7.76787	0.0451569
0.152046	2175.63	713.96	8.19048	0.0577941
0.150288	6642.15	2555.72	7.66946	0.0360743
0.137312	18904.6	5333.09	7.41585	0.0373892
0.233012	14249.8	1426.34	6.88871	0.0528748
0.22979	12091.9	2556.02	6.04047	0.0182836
0.16161	12191.5	2587.72	8.11152	0.0637747
0.214317	10491.4	1399.83	7.0376	0.044372
0.312772	2031.04	390.2	6.72014	0.050617
0.237514	6875.17	445.36	7.3475	0.0553498
0.195334	11790.6	1886.35	8.37619	0.0999537
0.148223	11671	6033.21	10.5586	0.238905
0.120548	11620.1	3110.97	9.64492	0.143386
0.0926626	46105.2	8477.63	8.38022	0.0589411
0.145338	51365.7	3571.37	8.38335	0.0522962
0.185498	25176.8	3041.07	8.16984	0.0663307
0.139598	43489.7	6672	8.83882	0.0828759
0.162644	14974.8	3122.01	8.7992	0.0684694
0.146834	22105.7	4750.6	8.49193	0.0467702
0.171257	21576.3	8072.83	10.1126	0.184961
0.0874484	36985.7	15003.6	7.80768	0.0492231
0.0912493	25683.5	11648.7	7.95072	0.0747451
0.126389	18611	4759.3	7.48732	0.044285
0.089649	10918.8	5763.35	7.49181	0.0456064
0.131356	10651.3	3456.7	7.98311	0.0467316
0.0791762	51597.8	15021.8	7.94389	0.0548614
0.102873	35075.9	8553.79	8.21924	0.0442083
0.114728	21594.7	5633.24	8.09618	0.0578287
0.127535	16294.6	5641.94	8.15716	0.0522012
0.0982236	34500.3	18864.6	8.13014	0.0518521
0.1478	9005.49	3433.5	8.01579	0.0518408
0.15922	1925.17	819.66	8.40607	0.0521372
0.146956	7524.08	3034.58	7.24658	0.0364297
0.14033	21674.2	6379.63	7.45444	0.0361741
0.249385	16641.2	1677.8	6.98164	0.0447421
0.215333	15087.4	3081.91	6.81568	0.038385
0.162586	15394.1	3175.58	8.26243	0.0723096
0.211394	11899.7	1688.49	7.23588	0.0567028
0.29465	2179.64	466.1	6.80179	0.0450657
0.229015	6544.79	537.11	7.70261	0.071636
0.190596	13451.6	2209.09	8.48507	0.0989438
0.151849	11981.2	6969.52	10.6858	0.244879
0.113201	12416	3905.64	9.5129	0.140843
0.0977979	57601.8	10012.1	8.16949	0.0473128
0.158077	56661.8	4230.53	8.41713	0.0556909
0.174615	31201.1	3905.03	8.22336	0.0792853
0.149661	48861.8	8047.26	8.74609	0.083423
0.17433	17450	3620.27	8.46829	0.0667651
0.142878	24932.4	5513.7	8.45998	0.0641939
0.178019	22966.3	9247.66	10.0257	0.178441
0.0899739	48006.4	18598.7	8.13395	0.0680041
0.0943184	29946.9	13417.7	7.61371	0.0542192
0.133279	19636.7	5350.17	7.0386	0.0384585
0.0904797	13169.6	6554.69	7.54298	0.0498283
0.139015	11716.1	4056.76	7.53133	0.0385304
0.07983	71314	18366.9	7.72186	0.0444
0.105412	42468.6	10587.4	7.98551	0.0421873
0.118163	24183.4	6590.19	7.82228	0.0507495
0.132414	21582.1	6596.1	7.99092	0.0448955
0.101478	38503.9	22557.4	8.36496	0.0581066
0.15348	9883.13	3984.1	7.65945	0.0399901
0.168423	1626.05	918.75	8.10865	0.0545063
0.14054	10693.7	3467.72	7.39184	0.0463055
0.146535	22951.1	7385.1	6.83725	0.0348315
0.259659	16548.6	2005.42	6.41815	0.0332221
0.221367	17666.4	3462.73	6.37782	0.0337313
0.162432	17943.9	3933.72	8.06237	0.0617217
0.222002	12937	1933.98	6.86	0.0426078
0.31244	2693.98	543.32	6.75811	0.0711085
0.261587	7367.94	612.61	7.37494	0.0681926
0.199301	15350.9	2604.19	8.20329	0.0874884
0.159753	12308.7	8117.78	10.9501	0.293558
0.121701	13241.7	4462.74	9.72924	0.152216
0.10293	62086	11467.6	8.1301	0.0393185
0.18767	62986.2	4878.61	8.69654	0.0664847
0.164258	50399.9	4944.25	8.19216	0.0650674
0.152909	52768.9	9304.52	8.92241	0.0957458
0.168032	18431.2	4275.12	8.6597	0.0702031
0.155917	26541.2	6211.8	8.53196	0.0611006
0.169838	22849.5	10572.2	10.4382	0.218309
0.0925971	52540	21742	8.25266	0.0723743
0.0936388	33781.8	15718.5	8.06019	0.0841912
0.153821	21091.2	6112.5	7.33728	0.0472133
0.0960854	14635.5	7583.85	7.72628	0.0583279
0.144473	12784	4820.53	7.71202	0.0474089
0.083718	81785.6	21900.2	8.09367	0.0572758
0.116486	48151.5	12362.8	8.054	0.0413635
0.137448	27092.6	7617.47	8.258	0.0771247
0.138453	22938.9	7688.67	8.16877	0.0506937
0.0960344	42727.8	26587.8	8.43781	0.0570289
0.153707	10778.6	4746.16	8.03394	0.0456931
0.167035	2446.48	1065.67	8.16899	0.0542668
0.152091	11637.7	3907.23	7.57339	0.0449447
0.155047	25334.6	8690.24	7.24227	0.0450976
0.261072	19003.5	2338.98	6.59396	0.0271823
0.22406	19439.7	3988.14	6.66258	0.0310395
0.173745	21968	4743.61	8.29885	0.0745518
0.232176	13802	2277.35	6.77738	0.0330235
0.331014	3161.02	648.5	6.99272	0.0595162
0.266165	8067.15	725.9	7.62515	0.0726916
0.222796	17528.5	3045.26	8.29537	0.0869464
0.167516	13093.3	9846.81	11.0853	0.301273
0.128376	14093.4	5252.76	9.80771	0.157403
0.110723	67775	13607.3	8.16702	0.0415805
0.174277	65609.9	6024.45	8.77832	0.0718994
0.1685	42360.3	6423.18	8.35684	0.0745698
0.158029	56797.3	11164.3	8.98702	0.0999575
0.16723	19450.6	5284.69	8.77638	0.0749017
0.167127	28542.8	7104	8.69741	0.0639988
0.174618	23461.1	12494	10.4546	0.213408
0.0981503	56730.2	26018.5	8.43308	0.0811511
0.0963431	37733.8	18753.7	8.10565	0.0859191
0.168978	23538.5	7360.92	7.24498	0.0393396
0.0984637	16508.6	9248.53	7.74683	0.0567119
0.156038	13966.2	5800.25	8.2467	0.0722067
0.0877471	88935.5	25776.9	8.22551	0.0578132
0.124604	53324.9	15012.5	8.18266	0.0404398
0.136855	29884.8	9333.4	8.42336	0.0815723
0.143759	26562.9	9439.6	8.41965	0.0616764
0.0994294	46406.1	31777	8.68016	0.0645629
0.169307	12524.9	5823.41	8.03248	0.0401239
0.195505	4497.91	1254.17	8.3247	0.0626138
0.164321	12661	4676.13	7.72397	0.0376971
0.166547	28385.4	10562.4	7.43357	0.0409821
0.275787	20535	2884.11	6.84305	0.0321539
0.237865	20310.8	4772.52	6.78506	0.0402499
0.183066	23989.6	5757.29	8.40039	0.0772691
0.249903	15377.8	2703.98	7.0644	0.0382945
0.353921	3713.59	797.35	7.17867	0.0707416
0.26314	8963.18	919.11	7.82197	0.0742623
0.225693	19083.1	3523.16	8.51134	0.0897274
0.176274	13314.7	11115	10.9696	0.281219
0.129145	14038.4	6719.01	9.87755	0.154583
0.117516	70553.6	16012	8.35792	0.0480822
0.17976	63044.8	7315.4	8.81059	0.0719939
0.171203	50399.9	8496.2	8.36925	0.0741973
0.157546	59342.6	13668.6	9.07838	0.110048
0.183645	21992.5	6426.1	8.89018	0.0756732
0.185498	30267.5	8314.37	8.70089	0.0597321
0.18436	24761.8	14069.9	10.5454	0.226617
0.104819	57561	30982	8.44295	0.0704313
0.102903	38499	21462.7	8.23819	0.0953037
0.186081	26911.4	8851.66	7.4403	0.0400995
0.10512	17241.2	10823	7.80386	0.0586175
0.173585	14192.4	6971.05	8.25545	0.0639258
0.0874353	94378.7	30933.3	8.27506	0.0546891
0.126626	55007.5	18018.5	8.33583	0.0471732
0.145669	29322.3	11328.9	8.48551	0.0807552
0.152767	26262.8	11555	8.43277	0.0650907
0.102688	48186.3	36796.7	8.77292	0.0703538
0.184747	12741.6	7021	7.98318	0.0329421
0.238161	4664.8	1503.06	8.3453	0.0577387
0.175366	13251.3	5793.66	7.78696	0.0424406
0.234011	29793.1	12601.2	7.51471	0.0435262
0.295879	21031.1	3561.56	7.04555	0.03505
0.258294	20895.2	5692.12	6.90184	0.0350766
0.195298	26626.7	7314.58	8.51237	0.0868353
0.305806	15652.2	3166.82	7.16634	0.0448747
0.356949	4062.97	1018.62	7.25587	0.0747362
0.269625	9996.78	1203.92	8.12797	0.0765456
0.253242	21125.7	4183.21	8.5558	0.0970303
0.190847	13656.6	12153	11.1726	0.307719
0.149468	15088.5	7521.85	10.0515	0.170143
0.136207	75256.6	17235.5	8.42494	0.0561685
0.212237	62451.9	7358.31	8.87643	0.0766388
0.197822	54872	9740.25	8.4946	0.0795343
0.176328	61436.2	15212.5	9.23728	0.118154
0.203223	22497.4	7278.75	8.90277	0.0821947
0.218672	31607.3	8587	8.7457	0.0654564
0.198695	24651.8	15046.5	10.6469	0.236561
0.11659	60171.9	34457.3	8.54605	0.0776477
0.115411	40031.6	22990.3	8.40434	0.100447
0.212855	29616.9	10062.8	7.62132	0.0465952
0.115378	20424	12236.5	8.34637	0.0979556
0.204094	14856.8	7655.18	8.52289	0.0685703
0.096401	98281	33896.7	8.31277	0.0600869
0.149163	56211.3	19480.5	8.38743	0.0515533
0.161323	31487.4	12961.1	8.48868	0.0763266
0.169257	27622.8	13059.7	8.46535	0.0613846
0.109779	51987	39482.6	8.87171	0.0686879
0.20902	14131.2	7759.16	8.09567	0.0409963
0.293834	4959.28	1654.21	8.43693	0.0687785
0.19787	14250.9	6530.01	7.9341	0.0549172
0.253738	33523.6	14151.3	7.69397	0.056221
0.350723	23037.9	3912.68	7.0815	0.0331073
0.316437	22683.3	6169.75	6.9053	0.0306367
0.22542	28928.9	8169.8	8.58454	0.0909607
0.3679	15456.6	3387.56	7.29111	0.0478593
0.450161	4136.45	1081.27	7.44793	0.0883578
0.319485	10994.5	1353.31	8.2166	0.083612
0.314916	24658.9	4277.05	8.65801	0.0950579
0.192532	13844	14113.6	11.0092	0.31499
0.14926	18418.3	9224.46	9.73182	0.174802
0.138286	80972.7	20394.3	8.16801	0.0729604
0.209911	67004	9200.86	8.65596	0.08721
0.194783	60476	11672	8.503	0.102077
0.173147	67320.8	18457.3	9.0529	0.11965
0.206199	25099.7	8667.58	8.83607	0.0989
0.217317	34276.3	10368.6	8.75161	0.09067
0.192409	26971.9	17166	10.1217	0.219516
0.118624	67188	41425.5	8.5983	0.108147
0.115715	42990	27722.3	8.15067	0.0933
0.209365	31390.1	12359.3	7.46254	0.06697
0.115022	22693.6	14737.1	8.20068	0.08361
0.203493	17309.4	9451.26	7.7761	0.0684741
0.105822	108667	39169.9	8.172	0.0869445
0.147934	60791	23092.4	7.877	0.06398
0.156655	36112.6	15967.6	8.4553	0.0953277
0.168505	29319.5	16038	8.23022	0.0759487
0.117826	58296.6	46013.1	8.60241	0.08214
0.209783	17193.5	9569.85	7.66984	0.05977
0.281588	5415.46	2064.5	8.12365	0.07768
0.215635	15737.8	7925.58	7.96414	0.0864256
0.247766	34551.9	17185.5	7.63537	0.0667541
0.354503	23219	4602.16	6.76395	0.0529199
0.316399	23948.5	7224.18	7.00608	0.05778
0.219176	34264	10123.5	8.59895	0.105561
0.356387	17210.7	4120.75	7.48499	0.0751996
0.550494	4127.96	1350.43	7.02943	0.0861592
0.329967	13011.1	1689.65	7.77686	0.09152
0.312445	27621.4	5437.47	8.14458	0.10635
0.199683	12909.3	16251.9	11.555	0.339397
0.158865	20206.6	11307.3	10.3999	0.20991
0.14429	91561.1	24515.8	8.66587	0.0536536
0.210353	73861.3	11237.5	9.15293	0.081096
0.208164	75483.6	14359.9	9.22693	0.126505
0.175728	71902.1	22226.7	9.46705	0.125327
0.208324	28718.6	10568.8	9.10102	0.0908197
0.22207	36760.1	12582	9.1148	0.0941737
0.203946	27745.3	19195.7	10.4834	0.211802
0.126689	77430.4	49110.3	9.16267	0.120555
0.118896	45514	32318.8	8.82035	0.125583
0.215873	33674.3	15300.6	8.24831	0.0683706
0.12518	25906.2	17560.2	8.82972	0.121297
0.21658	19081.6	11702.8	8.73665	0.0725214
0.11027	114470	45361.8	8.6727	0.0895202
0.157767	67005.1	26931	8.70445	0.0764442
0.163748	41094.9	19632.3	9.04718	0.112384
0.178995	32713.8	19669.6	8.80709	0.07919
0.126149	62830.4	53210.3	9.33313	0.105742
0.217158	21146.8	11720.9	8.61094	0.0879987
0.308722	6383.84	2522.66	8.87962	0.0768444
0.256732	17922.8	10011.4	8.77935	0.115061
0.222333	34858.7	21026.7	8.21653	0.082981
0.394504	25673	5701.84	7.58866	0.0824012
0.329423	24723.3	8893.12	7.68605	0.0697858
0.234234	37882.6	12512.3	8.95192	0.101552
0.356794	19883.7	5020.37	8.15423	0.0883827
0.579171	4879.88	1670.44	7.78424	0.0909295
0.335794	17321.9	2102.21	8.3891	0.0895937
0.345609	32674.2	6610.05	9.17703	0.141453
0.20612	13116.5	17879.4	11.8363	0.373503
0.166219	20352.4	12893.9	10.5117	0.228456
0.153506	92850.7	26575	8.70987	0.0578755
0.227813	77128.3	12112.8	9.38153	0.0953572
0.215735	78432.4	15880.6	9.23038	0.120625
0.18347	74514.4	24846.4	9.89801	0.184999
0.206981	28380.1	11939.2	9.25469	0.089683
0.23164	38506.6	13691.6	9.20955	0.101052
0.207317	27354	20181.7	10.6543	0.230745
0.130002	79059.5	54058.2	9.26139	0.134549
0.120059	44156.2	34665.3	9.21123	0.149544
0.23013	35194.4	17212	8.51634	0.102543
0.132349	25707.6	19701.8	8.56386	0.078186
0.233165	19184.9	12948.9	8.86651	0.0828578
0.118059	120484	50013.2	8.77947	0.0976771
0.169139	62704.9	29599.3	8.66313	0.0666
0.168976	41120.3	22250.5	9.20158	0.122237
0.185924	32224.2	22154.2	8.7214	0.0733674
0.129457	61789.9	57067.9	9.34783	0.0976188
0.229014	23225.4	13035.1	8.4239	0.0648288
0.319265	6653.51	2855.54	9.1472	0.102466
0.267	17690	11409.6	8.6356	0.099744
0.228335	36298.6	23872.8	8.47832	0.0991555
0.40216	28092.7	6852.2	7.63087	0.0656581
0.346541	25674.3	10309.5	7.84955	0.0676978
0.229962	43498.9	14453.7	9.13523	0.106762
0.364512	20471.9	5650.2	8.27904	0.0890193
0.612107	5817.49	1893.54	7.60942	0.0958314
0.369182	18611.2	2341.29	8.36666	0.0911107
0.362419	37746.6	7505.31	9.04991	0.134358
0.210782	12052	19800.8	12.0284	0.412076
0.176513	21115.5	14442	10.5386	0.23053
0.155033	93126.8	28443	8.90172	0.0773416
0.239247	79094.9	12665.2	9.35663	0.107163
0.217924	76626.7	16916.5	9.0102	0.100805
0.190989	71833.6	27213.2	10.1049	0.198253
0.210388	27346.7	13046.4	9.40328	0.115611
0.233082	36540.2	14454.9	9.48055	0.122441
0.207562	29014.4	21818.2	10.5615	0.246928
0.130511	81293.9	59753.4	9.42235	0.137299
0.125289	45417.9	37756.6	9.36753	0.173315
0.226201	38223.7	19229.3	8.52448	0.0915353
0.14033	25241.8	21868.5	8.64711	0.0889462
0.240823	20671.7	14410.2	9.2385	0.0938973
0.121107	117308	55230.3	8.92476	0.0989342
0.173411	62232.4	32191.3	8.78332	0.0809124
0.176334	35789.8	24791.8	9.3448	0.119202
0.190519	31342.7	24621.7	8.9576	0.0849786
0.13463	62873.1	62474.8	9.22653	0.0819561
0.222055	23350.9	14449.9	8.59333	0.0769881
0.318223	6182.04	3177.56	9.18771	0.0877868
0.239554	15321.6	12783.3	8.67599	0.0936133
0.235711	37279.7	26392.1	8.44745	0.105355
0.381193	29167.2	8086.86	8.04266	0.0909159
0.346214	25403.5	11832.3	7.84216	0.0775601
0.226163	46207.1	16205.5	9.28297	0.119852
0.36483	21170.5	6330.69	8.34645	0.0902074
0.578706	6406.41	2122.06	7.96407	0.125739
0.357888	19805.1	2577.57	8.70739	0.112497
0.363238	43225.2	8443.84	8.98753	0.128502
0.212119	12487.9	21330.8	11.8542	0.381507
0.183424	20394	15726.9	10.5044	0.228488
0.158977	88574.2	29421.2	8.86757	0.0794235
0.241765	80993.4	12761.5	9.29658	0.0984731
0.218342	78512.8	17770.2	8.99518	0.108936
0.177475	71939.4	28626.6	9.90945	0.172139
0.211057	27124.3	13803.1	9.37213	0.118818
0.228349	37035.5	15039.4	9.3542	0.123511
0.208906	26419.4	23567.7	10.8156	0.271254
0.130169	80721.1	65088.3	9.34982	0.14279
0.128434	44897.5	40173	9.05748	0.151009
0.223711	39491.7	20848.8	8.72823	0.104861
0.13746	28798.1	24055.8	8.79261	0.116871
0.247076	21055.2	15714.6	8.87525	0.0814907
0.120776	125648	59426.6	8.98238	0.0982119
0.172553	62908.5	34938.2	8.99987	0.103618
0.180215	36236.8	27379.2	9.11094	0.114299
0.185572	30432.3	27037.3	9.02003	0.0919923
0.134975	63321.8	67809.9	9.28264	0.0937839
0.222026	23179.9	15672.9	8.74943	0.0800639
0.314147	6839.47	3500.72	9.09845	0.0813068
0.231682	16420.5	14262.6	8.95551	0.128573
0.238171	38602.2	28536.7	8.3476	0.0906074
0.382328	28170.3	9266.39	8.09209	0.10381
0.346322	22842	12814.6	7.78661	0.0680948
0.223997	48684	17689.9	9.13958	0.110436
0.371736	21321.3	6836.82	8.32116	0.103133
0.584995	5978.31	2303.32	8.04138	0.128223
0.363522	20159.6	2752.1	8.5484	0.106677
0.357773	48049.8	9273.46	9.18006	0.132471
0.249307	12121.2	23014.6	12.1464	0.42335
0.195448	20133.5	16538.2	10.4958	0.233308
0.188961	92618.1	29806.1	8.9881	0.102077
0.268121	92972.8	12766.5	9.56493	0.137421
0.238508	77870.6	17831.5	9.28925	0.161444
0.156322	69460.3	28669	9.77675	0.169306
0.228761	23154.8	14063.1	9.34025	0.131684
0.266557	33896.9	15083.7	9.31843	0.132836
0.246445	26527.4	25123.5	10.9157	0.286961
0.138164	83601.6	70116.4	9.44193	0.164191
0.154967	45527.3	42886.5	8.91382	0.146631
0.238076	39570	22005.6	8.74088	0.117283
0.154026	27692.9	25979.8	8.82325	0.13002
0.263849	21942.1	16723.8	8.82168	0.105709
0.130948	138350	63002.3	8.97979	0.126324
0.183755	59238.5	37002.2	8.78222	0.0874354
0.20754	34400.6	29550.2	9.28219	0.149869
0.19821	30310.6	28902.2	9.24879	0.118907
0.176176	63915.4	72812.6	9.43773	0.119858
0.24195	21763.6	16803.1	8.63973	0.0920779
0.334731	7487.56	3702.76	9.14268	0.108534
0.241263	14401.4	15717.3	8.88371	0.125595
0.249475	33061.2	30053.1	8.39548	0.109947
0.375099	28192.9	10502.6	7.74061	0.0845391
0.346044	20683.9	13619.2	8.00954	0.0948014
0.24282	48203.6	18021.9	9.51334	0.177425
0.435666	20622.9	6790.32	8.38882	0.125192
0.626863	5518.91	2417.05	7.47394	0.104504
0.390996	20931.6	2911.77	8.82118	0.152419
0.408038	49645.8	9324.8	9.0275	0.145493
0.24959	11472.5	24899.3	12.3891	0.45462
0.206841	19009.2	17885.4	10.6906	0.256108
0.188633	92750.1	31827.9	8.92044	0.103068
0.26274	92016.7	12928.3	9.6383	0.135653
0.248935	78788	18632.6	9.59418	0.182795
0.205758	70356.1	22037.9	9.91721	0.180191
0.242684	22830.4	14886.2	9.46519	0.141491
0.274751	34181.1	15386.1	9.31913	0.134735
0.245538	26434	27466.2	11.0096	0.300457
0.128985	87016	76086.2	9.4405	0.166124
0.147599	45187.5	46485	9.05636	0.151886
0.22628	39503.6	24117.9	8.51778	0.0937052
0.148397	25985.4	28519.2	8.67495	0.115232
0.249603	22231.9	18364.4	8.70447	0.089761
0.128707	145359	67008.2	8.97213	0.122799
0.184171	58551.9	40160	8.76597	0.0796008
0.19663	34214.5	32297.9	9.24426	0.139249
0.200916	30998.2	31244.7	9.29897	0.116462
0.166299	66030.9	79512.1	9.55005	0.138303
0.242482	22626.3	18245.1	8.71863	0.0798508
0.339603	7267.54	4044.51	9.06679	0.0973426
0.225574	14842.4	17558.8	9.00531	0.126126
0.243176	32509.9	32680.5	8.25463	0.089934
0.361931	29533.5	11734.4	7.73016	0.0701089
0.339378	20459	14870	7.95443	0.0869212
0.226261	49098.4	19165.4	9.20757	0.127873
0.437482	19838	7152.04	8.39843	0.107166
0.592733	6427.82	2572.49	7.74634	0.0969221
0.39593	20834.9	3150.06	9.08042	0.153743
0.428848	51804.1	9617.23	9.02941	0.137281
0.243603	11264.4	28014.9	12.6651	0.476097
0.176964	18880.3	18549.2	11.0099	0.288503
0.195176	92078.2	34016.3	9.08584	0.0998764
0.241906	96965	15528.4	9.86209	0.149225
0.281428	82898.9	16096.2	9.5245	0.181266
0.20844	72481.9	23409.2	9.92787	0.173394
0.249303	22654	14944.5	9.50623	0.148197
0.291843	34205.1	15902.7	9.36322	0.133807
0.246389	26929.5	30633	11.4061	0.340297
0.123688	86199.8	85869.8	9.439	0.172867
0.145462	47325.6	51768.3	9.1275	0.155763
0.229618	40886.6	27018	8.55774	0.095217
0.145551	27377.5	32182.1	9.08258	0.150759
0.255493	22700.4	20006.3	8.71638	0.0843301
0.127466	149157	72634.1	9.06135	0.132627
0.1844	57306.9	44552.8	8.89423	0.0865854
0.191703	35017.5	35478.1	9.34567	0.162006
0.202619	31298.3	33903	9.39575	0.118128
0.167632	69115	89705.2	9.69687	0.140362
0.264994	23934.5	18523.3	8.71445	0.0765433
0.323576	7059.55	4462.54	9.41585	0.131192
0.223235	15301.3	19424.7	9.13603	0.136492
0.235119	31921.6	36980.2	8.4976	0.106894
0.340638	29703.2	13540.8	8.09331	0.0957143
0.348855	21731.6	16376.3	8.12667	0.0850779
0.220706	50603.1	21898.8	9.24239	0.152812
0.44296	20013.2	7459.9	8.59719	0.139001
0.583063	6159.57	2624.83	7.96743	0.116526
0.398651	25612.9	3443.56	9.128	0.157168
0.42614	55101.3	10882	9.45796	0.180863
0.246419	11540.6	30320	12.6754	0.48655
0.164977	19597.9	18809.6	10.9863	0.282909
0.214556	94441.7	36010.3	9.09406	0.111986
0.25472	103795	16818.1	9.7713	0.155436
0.279449	95076.2	17289.2	9.60504	0.193276
0.210849	77082.2	25315.3	9.88988	0.166487
0.251389	23439	15074.6	9.41813	0.135826
0.285837	34887.1	16361.6	9.47239	0.138898
0.255556	26511.6	32679.9	11.194	0.316962
0.125896	85430.7	92595.4	9.30232	0.149246
0.153558	46417.5	56197.2	9.17281	0.158883
0.219022	42451.1	30006.8	8.8107	0.122682
0.134976	30298.3	35804	8.92034	0.133389
0.257793	23728.6	21984.8	8.87933	0.0991111
0.132091	147672	76469.7	8.94434	0.127994
0.191813	57644.4	48055.9	8.92672	0.0937418
0.184377	36411.7	39366.6	9.47037	0.155644
0.205338	31996.6	36425.8	9.3161	0.11879
0.161694	71407.5	97277.8	9.56312	0.124083
0.260938	25149.4	20352.5	8.70282	0.0706991
0.350017	7470.72	4832.05	9.73238	0.166501
0.222998	15402.1	20363.2	9.19054	0.151908
0.238642	31129.4	40678.1	8.61237	0.129196
0.339695	27375	14806.5	8.0302	0.092985
0.339745	24154.1	17881.1	8.20534	0.0993604
0.216972	49511.6	24438.3	9.47276	0.174218
0.457458	20966	8246.07	8.39849	0.125926
0.574973	6024.94	2865.23	8.21947	0.144248
0.382994	28548.7	3705.18	8.65693	0.131579
0.410888	57360.6	12199.1	9.30906	0.172299
0.209441	11499.5	35371.3	12.782	0.504859
0.252101	19762.6	14104.3	11.0169	0.288679
0.236694	94795	35104.5	9.19914	0.113153
0.276669	109189	17026.7	9.77843	0.151506
0.296349	105467	17212.5	9.7699	0.205525
0.230639	83962.4	24909.5	9.89417	0.171501
0.335421	24145.8	11726.8	9.42184	0.129426
0.368154	36624.4	13612.7	9.50215	0.143685
0.214368	27363.1	38155.3	11.1043	0.307348
0.126201	87262.5	99631.5	9.55905	0.175583
0.161231	47416.7	62352	9.28247	0.164486
0.199176	42725.5	37114	8.78048	0.121993
0.119777	32248.8	42395	8.72107	0.112087
0.257974	24236.1	24757.5	9.16844	0.121418
0.15112	151524	71067.5	8.94641	0.133989
0.187322	53330.1	54259.2	9.07066	0.107432
0.173915	38661.4	45828.3	9.44774	0.147042
0.202113	31906.9	39752.1	9.47347	0.132141
0.160655	70888	107671	9.64098	0.143899
0.275506	26594.7	21237.1	8.96589	0.0945635
0.350089	7673.78	5308.94	9.48404	0.147015
0.20536	15544.3	23605.8	9.26916	0.154185
0.221988	33418.4	46615.8	8.76415	0.14136
0.354739	28048.4	16769.3	7.90316	0.0832067
0.291516	25263.7	23223.8	8.33501	0.112775
0.221707	53770.6	25793.2	9.44989	0.137066
0.453253	21227	8718.3	8.41168	0.119277
0.628355	5955.57	2965.95	8.15846	0.137534
0.3837	31028.7	3748.48	8.79826	0.141381
0.390928	61001.3	13597.1	9.09325	0.148769
0.19711	11839.4	36102.6	12.64	0.4198
0.223758	20160.9	14083.7	11.29	0.3387
0.249201	96112.4	36206.9	9.84	0.2694
0.289536	115648	17651.9	10.45	0.1869
0.303584	116312	17360	10.08	0.1866
0.239466	89384.1	25115	10.34	0.184
0.335234	24658.8	12311.3	10.17	0.1822
0.397811	37724.6	13698.5	9.93	0.1736
0.209354	27753.7	38700.6	11.81	0.1734
0.133194	88038.5	102700	10.21	0.1699
0.156036	48548.2	64613	9.79	0.1674
0.193213	43926.6	38680.6	9.35	0.1654
0.118807	34699.7	43903.9	9.66	0.157
0.259778	24964	25691.5	9.7	0.155
0.153612	155812	73129	9.75	0.1541
0.188604	51919.4	54997.1	9.79	0.1488
0.194342	40338.9	43443.5	10.02	0.1479
0.201121	32290.6	41781.5	9.88	0.1451
0.157373	72679.3	110761	10.38	0.1438
0.278899	28190.7	22156.7	9.54	0.1415
0.356529	7836.26	5523.39	10.1	0.1392
0.195736	15907.6	25002.8	9.8	0.1328
0.230429	33853.8	48598.8	9.24	0.1327
0.321963	27797.7	17826.6	8.75	0.1242
0.2844	121254	24521.9	8.82	0.1224
0.226505	55530.7	26181.9	10.26	11.7496
0.461743	21728.4	9016.7	9.13	0.116
0.643011	5851.49	3005.92	8.85	0.1102
0.37759	35670.9	3920.55	9.81	0.1095
0.401024	64530.9	13797.6	10.11	0.1081
0.178922			12.5535	0.491428
0.200863			11.2601	0.329482
0.219062			9.5219	0.141672
0.223399			10.1566	0.20111
0.255412			10.0661	0.228181
0.213138			10.2471	0.212674
0.279312			10.094	0.208366
0.343084			9.95248	0.183818
0.195092			11.7588	0.386456
0.125341			10.0978	0.226581
0.149826			9.72214	0.202003
0.176704			9.30672	0.172452
0.106631			9.53369	0.176035
0.228864			9.45974	0.14918
0.14096			9.53943	0.174059
0.166153			9.4464	0.139736
0.158632			9.86704	0.185307
0.180741			9.79528	0.168533
0.146716			10.1532	0.199367
0.234694			9.26884	0.1339
0.304449			9.7303	0.158812
0.173337			9.84779	0.204244
0.208273			9.25937	0.164859
0.285403			8.7829	0.147479
0.244388			8.81675	0.143068
0.203658			10.0556	0.220057
0.393678			8.95245	0.172622
0.55415			8.58224	0.16724
0.315744			9.54816	0.201695
0.336402			9.63071	0.191594

## Sheet: Sheet3
	year	生均	碳强度	对外开放程度（贸易开放度）	私人汽车保有量（万）	产业结构control	人均GDP	人口密度	城镇化水平	环境规制	人力资本M	RD经费内部支出（亿元）M	数字经济
